# Supplementary material for: Functional requirements of protein kinases and phosphatases in the development of the Drosophila melanogaster wing
Source: G3 (Bethesda). 2021 Oct 2;11(12):jkab348. doi: 10.1093/g3journal/jkab348 (PMC8664455; doi:10.1093/g3journal/jkab348)
Supplement: jkab348_Supplementary_Data [file jkab348_supplementary_data.zip]

Archive with 12 entries (12 files):
- GENETICS-G3-2021-402588-s01.docx
- GENETICS-G3-2021-402588-s02.docx
- GENETICS-G3-2021-402588-s03.tif
- GENETICS-G3-2021-402588-s04.tif
- GENETICS-G3-2021-402588-s05.tif
- GENETICS-G3-2021-402588-s06.tif
- GENETICS-G3-2021-402588-s07.tif
- GENETICS-G3-2021-402588-s08.tif
- GENETICS-G3-2021-402588-s09.tif
- GENETICS-G3-2021-402588-s10.xlsx
- GENETICS-G3-2021-402588-s11.xlsx
- GENETICS-G3-2021-402588-s12.xlsx
