# Supplementary material for: Functional requirements of protein kinases and phosphatases in the development of the Drosophila melanogaster wing
Source: G3 (Bethesda). 2021 Oct 2;11(12):jkab348. doi: 10.1093/g3journal/jkab348 (PMC8664455; doi:10.1093/g3journal/jkab348)
Supplement: jkab348_Supplementary_Data [file jkab348_supplementary_data.zip › GENETICS-G3-2021-402588-s10.xlsx]

## Sheet: Kinases
LINK	RNAi	CG	GN	Phenotpe	H Ort	MF	REF	MP	EXP
• CARBOHYDRATE KINASES (CHK)
CG3534	109666	CG3534	CG3534	wt	XYLB	xylulose metabolic process	Gaudet et al., 2011	MET	Y
CG3544	105459	CG3544	CG3544	wt	XYLB	xylulose metabolic process	Gaudet et al., 2011	MET	N
CG6218	108069	CG6218	CG6218	wt	NAGK	N-acetylglucosamine kinase activity	Gaudet et al., 2011	MET	Y
CG7328	110610	CG7328	CG7328	wt	KHK	ketohexokinase activity	Gaudet et al., 2011	MET	N
CG7335		CG7335	CG7335		KHK	ketohexokinase activity	Gaudet et al., 2011	MET	N
CG7551		CG7551	CG7551		KHK	ketohexokinase activity	Gaudet et al., 2011	MET	Y
CG11594	105487	CG11594	CG11594	wt	FGGY	D-ribulokinase activity	Gaudet et al., 2011	MET	Y
CG12289	105685	CG12289	CG12289	WF(s)	KHK	ketohexokinase activity	Gaudet et al., 2011	MET	N
CG13369	100747	CG13369	CG13369	EPL	RBKS	ribokinase activity	Gaudet et al., 2011	MET	Y
CG17010		CG17010	CG17010		FGGY	ribokinase activity	Gaudet et al., 2011	MET	N
Galk	103656	CG5288	Galk	wt	GALK2	galactokinase activity	Gaudet et al., 2011	MET	Y
Hex-A	104680	CG3001	Hex-A	wt	GCK	hexokinase activity	Gaudet et al., 2011	MET	Y
Hex-C	35338	CG8094	Hex-C	wt	GCK	hexokinase activity	Gaudet et al., 2011	MET	N
Hex-t1	46573	CG33102	Hex-t1	wt	GCK	hexokinase activity	Gaudet et al., 2011	MET	N
Hex-t2	100218	CG32849	Hex-t2	wt	GCK	hexokinase activity	Gaudet et al., 2011	MET	N
Pfk	105666	CG4001	Pfk	wt	PFKM	6-phosphofructokinase activity	Gaudet et al., 2011	MET	Y
Pfrx	25959	CG3400	Pfrx	S/V-	PFKFB3	6-phosphofructo-2-kinase activity	Gaudet et al., 2011	MET	Y
• CREATINE KINASES (CKS)
Argk	34037	CG32031	Argk	wt	CKM	arginine kinase activity	Munneke and Collier, 1988	MET	Y
CG4546	34869	CG4546	CG4546	wt	CKMT2	multicellular organism reproduction	Findlay et al., 2009	MET	N
CG5144	104240	CG5144	CG5144	wt	CKM		Gaudet et al., 2011	MET	Y
CG30274	33694	CG30274	CG30274	wt	CKM		Gaudet et al., 2011	MET	N
• GLYCEROL KINASE-LIKE (GK-L)
GLYCEROL KINASE
Gk1	110806	CG18374	Gk1	wt	GK2	glycerol kinase activity	Gaudet et al., 2011	MET	Y
Gk2	101869	CG7995	Gk2	wt	GK	glycerol kinase activity	Gaudet et al., 2011	MET	Y
PSUEDO-GLYCEROL KINASE
CG1271	110178	CG1271	CG1271	WF(s)/ds	GK5	phosphotransferase activity, alcohol group as acceptor	Gaudet et al., 2011	MET	Y
CG8298	43541	CG8298	CG8298	WF(s)	GK	phosphotransferase activity, alcohol group as acceptor	Gaudet et al., 2011	MET	Y
mri	101345	CG1216	mri	wt	BTBD10		Gaudet et al., 2011	MET	Y
• INOSITOL PHOSPHATE KINASES (IPK)
CG10082	103749	CG10082	CG10082	wt	IP6K1-3	inositol hexakisphosphate kinase activity	Gaudet et al., 2011	MET	Y
IP3K1	BL31733	CG4026	IP3K1	wt	ITPKA-C	inositol hexakisphosphate kinase activity	Gaudet et al., 2011	MET	Y
IP3K2	19159	CG45017	IP3K2	EPL/Nec // S-P	ITPKA-C	inositol hexakisphosphate kinase activity	Dean et al., 2015	SIG	Y
Ipk1	109497	CG30295	IPK1	wt	IPPK	inositol pentakisphosphate 2-kinase activity	Gaudet et al., 2011	MET	Y
Ipk2	BL35255	CG13688	IPK2	wt	IPMK	inositol pentakisphosphate 2-kinase activity	Gaudet et al., 2011	MET	Y
• LIPID KINASES (LK)
CERAMIDE KINASES
MacElwain et al., 2011	101550	CG16708	Cerk	wt	CERK	Ceramide metabolic process	MacElwain et al., 2011	MET	Y
Mulk	105621	CG31873	Mulk	wt	AGK	Ceramide metabolic process	MacElwain et al., 2011	MET	Y
DIACYLGLYCEROL KINASES
CG31140	101347	CG31140	CG31140	WD	DGKQ	diacylglycerol kinase activity	Mummery-Widmer et al., 2009	MET	N
CG34384	110783	CG34384	CG34384	wt	DGKD	diacylglycerol kinase activity	Gaudet et al., 2011	MET	N
Dgk	105753	CG34361	Dgk	wt	DGKA/B/G	diacylglycerol kinase activity	Gaudet et al., 2011	MET	Y
Dgkε	4659	CG8657	Dgkepsilon	S(s)	DGKE	diacylglycerol kinase activity	Frolov et al., 2001	MET	Y
rdgA	102909	CG42667	rdgA	wt	DGKI/Z	diacylglycerol kinase activity	Raghu et al., 2000	SIG	Y
PHOSPHATIDYLINOSITOL KINASES
fab1	27592	CG6355	fab1	S	PIKFYVE	1-phosphatidylinositol-3-phosphate 5-kinase activity	﻿Rusten et al., 2006	PTR	Y
fwd	110159	CG7004	fwd	wt	PI4KB	1-phosphatidylinositol 4-kinase activity	﻿Weber et al., 2012	PTR	Y
Pi3K59F	100296	CG5373	Pi3K59F	WF(s)	PIK3C3	1-phosphatidylinositol-3-kinase activity	Juhász et al., 2008	PTR	Y
Pi3K68D	109582	CG11621	Pi3K68D	wt	PIK3C2A/B/G	1-phosphatidylinositol-4-phosphate 3-kinase activity	Jean et al., 2012	PTR	Y
Pi3K92E	107390	CG4141	Pi3K92E	S	PIK3CB/D	phosphatidylinositol-4,5-bisphosphate 3-kinase activity	Weinkove et al., 1999	SIG	Y
Pi4KIIα	110687	CG2929	Pi4KIIalpha	V-(Cva)	PI4K2A	1-phosphatidylinositol 4-kinase activity	Burgess et al., 2012	PTR	Y
PI4KIIIα	105614	CG10260	PI4KIIIalpha	S/WD	PI4KA	1-phosphatidylinositol 4-kinase activity	Yan et al., 2011	CYT	Y
PIP4K	BL35338	CG17471	PIP4K	wt	PIP4K2B	1-phosphatidylinositol-5-phosphate 4-kinase activity	Gupta et al., 2013	SIG	Y
PIP5K59B	108104	CG3682	PIP5K59B	L	PIP5K1A	1-phosphatidylinositol-4-phosphate 5-kinase activity	﻿Khuong et al., 2010	SIG	N
sktl	101624	CG9985	sktl	PL // S-P(s)	PIP5K1A	1-phosphatidylinositol-4-phosphate 5-kinase activity	Claret et al., 2014	CYT	Y
SPHINGOSINE KINASES
Sk1	32932	CG1747	Sk1	wt	SPHK1	D-erythro-sphingosine kinase activity	Herr et al., 2004	MET	Y
Sk2	101018	CG32484	Sk2	WF(s)	SPHK1	Metabolism	Herr et al., 2004	MET	Y
•NUCLEOBASE-CONTAINING COMPOUND KINASES (NUBCK)
NUCLEOSIDE DIPHOSPHATE KINASES (NUDK)
awd		CG2210	awd		NME1	nucleoside diphosphate kinase activity	Woolworth et al., 2009	MET	Y
nmdyn-D6	110565	CG5310	nmdyn-D6	WF(s)	NME6	nucleoside diphosphate kinase activity	FlyBase Curators, 2004	MET	Y
nmdyn-D7	105161	CG8362	nmdyn-D7	wt	NME7	nucleoside diphosphate kinase activity	FlyBase Curators, 2004	MET	Y
CG5757	110460	CG5757	CG5757	nW // wt	DTYMK	nucleoside diphosphate kinase activity	Gaudet et al., 2011	MET	Y
NUCLEOSIDE DIPHOSPHATE KINASES
Ak1	104475	CG17146	Ak1	wt	AK1	adenylate kinase activity	Gaudet et al., 2011	MET	Y
Ak2	107326	CG3140	Ak2	EPL/Nec	AK2	adenylate kinase activity	Gaudet et al., 2011	MET	Y
Ak3	110382	CG6612	Ak3	EPL/Nec	AK3	adenylate kinase activity	Gaudet et al., 2011	MET	Y
Ak6	50135	CG8816	Ak6	wt	TAF9	adenylate kinase activity	Gaudet et al., 2011	SIG	Y
CG9541	102912	CG9541	CG9541	WA	AK5	cytidylate kinase activity	Gaudet et al., 2011	MET	N
CG11811	110740	CG11811	CG11811	LPL/S/WD	GUK1	guanylate kinase activity	Gaudet et al., 2011	MET	Y
CG15543	41585	CG15543	CG15543	wt	AK8	adenylate kinase activity	Gaudet et al., 2011	MET	N
Cmpk	104861	CG6092	Cmpk	WF(s)	CMPK1	UMP kinase activity	Gaudet et al., 2011	MET	Y
dlg1	109274	CG1725	dlg1	S/epi	DLG1-4	polarity of larval imaginal cells	Bunker et al., 2015	CA	Y
rad50		CG6339	rad50		RAD50	adenylate kinase activity	Gaudet et al., 2011	DNA	Y
sdt	100685	CG32717	sdt	WD	MPP5	zonula adherens assembly	Nam and Choi, 2003	CA	Y
NUCLEOSIDE KINASES (NUK)
Adk2	17534	CG11255	AdenoK	wt	ADK	adenosine kinase activity	Gaudet et al., 2011	MET	Y
Adk3	33133	CG1851	Adk3	wt	ADK	adenosine kinase activity	Gaudet et al., 2011	MET	Y
Adk1	108975	CG3809	CG3809	wt	ADK		Gaudet et al., 2011	MET	N
dnk	103385	CG5452	dnk	WF(s)	TK2	deoxynucleoside kinase activity	Munch-Petersen et al., 2000	RNA	Y
l(2)k01209	106934	CG4798	l(2)k01209	WF(s)/ds	UCKL1	uridine kinase activity	Gaudet et al., 2011	MET	Y
Uck	108949	CG6364	Uck	nW	UCK2	nucleoside kinase activity	FlyBase Curators, 2004	MET	Y
POLYNUCLEOTIDE 5'-HYDROXYL-KINASES (PHNK)
cbc	100686	CG5970	cbc	LL/EPL	CLP1	polynucleotide 5'-hydroxyl-kinase activity	Gaudet et al., 2011	RNA	Y
CG8414		CG8414	CG8414		NOL9	rRNA processing	Gaudet et al., 2011	RNA	Y
CG9601	108251	CG9601	PNKP	wt	PNKP	polydeoxyribonucleotide 5'-hydroxyl-kinase activity		DNA	Y
• OTHER KINASES (OK)
CG2201	108958	CG2201	CG2201	wt	CHKA	choline kinase activity		MET	Y
CG2846		CG2846	CG2846		RFK	riboflavin kinase activity	Gaudet et al., 2011	MET	Y
CG5828	109313	CG5828	CG5828	wt	PANK4	pantothenate kinase activity	Gaudet et al., 2011	MET	Y
CG6145	104271	CG6145	CG6145	wt	NADK	NAD+ kinase activity	Gaudet et al., 2011	MET	Y
CG6650	108004	CG6650	CG6650	wt	ADPGK	ADP-specific glucokinase activity	FlyBase Curators, 2004	MET	Y
CG8080	45430	CG8080	CG8080	wt	NADK2	NAD+ kinase activity	Gaudet et al., 2011	MET	Y
CG8311	105835	CG8311	CG8311	wt	DOLK	dolichol kinase activity	Gaudet et al., 2011	PRO	Y
CG9886	47671	CG9886	CG9886	wt	GLYCTK	glycerate kinase activity	Gaudet et al., 2011	MET	Y
CG10268		CG10268	CG10268		PMVK	ribosylnicotinamide kinase activity	Gaudet et al., 2011	MET	Y
CG12016	103613	CG12016	CG12016	S/WF(s)	NMRK1	ribosylnicotinamide kinase activity	Gaudet et al., 2011	MET	Y
CG10702	100842	CG10702	CG10702	S(w)	INSRR	transmembrane receptor protein tyrosine kinase activity	Gaudet et al., 2011	CA	Y
CG31751	110319	CG31751	CG31751	wt	HYKK	hydroxylysine kinase activity	Gaudet et al., 2011	MET	Y
CG33057	49458	CG33057	CG33057	wt	TRPT1	tRNA 2'-phosphotransferase activity	Gaudet et al., 2011	RNA	Y
CG33156	103902	CG33156	CG33156	wt	NADK	NAD+ kinase activity	Gaudet et al., 2011	MET	Y
CG33671	49773	CG33671	CG33671	wt	MVK	mevalonate kinase activity	Gaudet et al., 2011	PTR	Y
Dpck	100276	CG1939	Dpck	EPL	DCAKD	dephospho-CoA kinase activity	Gaudet et al., 2011	MET	Y
eas	103784	CG3525	eas	S/WA	ETNK1-2	ethanolamine kinase activity	Pascual et al., 2005	MET	Y
fbl	101437	CG5725	fbl	WF(s)	PANK1-3	pantothenate kinase activity	Gaudet et al., 2011	MET	Y
l(1)G0196		CG14616	CG14616		PPIP5K1-2	inositol heptakisphosphate kinase activity	Gaudet et al., 2011	MET	Y
P5CS	101476	CG7470	CG7470	wt	ALDH18A1	glutamate 5-kinase activity	Gaudet et al., 2011	MET	Y
Papss	110544	CG8363	Papss	EPL/Nec/nW	PAPSS1	adenylylsulfate kinase activity	Gaudet et al., 2011	MET	Y
Pdxk		CG34455	Pdxk		PDXK	pyridoxal kinase activity	Gaudet et al., 2011	MET	Y
Ppat-Dpck	31270	CG10575	Ppat-Dpck	wt	COASY	dephospho-CoA kinase activity	Gaudet et al., 2011	MET	Y
Pstk	49610	CG12788	Pstk	wt	PSTK	L-seryl-tRNA(Sec) kinase activity	Gaudet et al., 2011	RNA	Y
Sps2	105268	CG5025	Sps2	WF(s)/ds/S	SEPHS1-2	selenide, water dikinase activity	Gaudet et al., 2011	MET	Y
CG13850	100863	CG13850	CG13850	WF(s)	TBRG4	FAST kinase leucine-rich	FlyBase Curators, 2004	PRO	Y
CG31643	31643-R1	CG31643	CG31643	wt	FASTKD1	FAST kinase leucine-rich	FlyBase Curators, 2004	PRO	Y
• PROTEIN KINASES (PK)
o AGC-KINASES (AGC)
AGC KINASES (UNCLASSIFIED)
Akt1	103703	CG4006	Akt1	S(s)	AKT	Insulin signalling	﻿Scanga et al., 2000	SIG	Y
CG7156	26036	CG7156	CG7156	wt	RPS6KL1	NMJ (S)	Sepp et al., 2008	PRO	Y
CG32944	103642	CG32944	CG32944	wt	STK32B			PRO	N
dop	109282	CG6498	dop	WA(s)V+(N)/V+ (29º)	MAST3	Golgi organization	Hain et al., 2014	CYT	Y
gek	107207	CG4012	gek	S (L)	CDC42BPA	Actin cytoskeleton	Luo et al., 1997	CYT	Y
Gprk1	BL28354	CG40129	Gprk1	wt	GPRK1	Hh/GPCR sig	Cheng et al., 2010	SIG	Y
Gprk2	101463	CG17998	Gprk2	S-P(w)	GPRK2	Hh	Molnar et al., 2007	SIG	Y
gwl	21046	CG7719	gwl	wt	MASTL	Cell cycle	Archambault et al., 2007	DIV	Y
JIL-1	107001	CG6297	JIL-1	wt	RPS6KA5	Chromatin	﻿Bao et al., 2007	DNA	Y
Pdk1	109812	CG1210	Pdk1	S(s)	PDPK1	Insulin signalling	Cho et al., 2001	SIG	Y
Pkn	108870	CG2049	Pkn	V+/S/CD/N (29º)	PKN2	Rho effector	Betson et al., 2007	CYT	Y
Rok	104675	CG9774	Rok	S/V+/CD/ED	ROCK2	Actin cytoskeleton	Mizuno et al., 1999	Cyt	Y
S6k	104369	CG10539	S6k	S (w)	RPS6KB1	Insulin signalling	Watson et al., 1996	SIG	Y
S6kII	101451	CG17596	S6kII	wt	RPS6KA2	EGFR/MAPK negative regulator	Kim et al., 2006	RIB	Y
S6KL	101951	CG7001	S6KL	WF(s) // wt	SGK494	BMP signalling NMJ	Zhao et al., 2015	PRO	Y
sti		CG10522	CG10522		CIT	regulation of actin cytoskeleton organization	Kunda et al., 2008	CYT	Y
trc	107923	CG8637	trc	S/V+/WA	STK38	intracellular signal transduction	Geng et al., 2005	CYT	Y
wts	106174	CG12072	wts	PL // S(L)	LATS1	HSW signalling	Justice et al., 1995	SIG	Y
PROTEIN KINASE A FAMILY
CG12069	23719	CG12069	CG12069	WA(s)	PRKACA	cAMP-dependent protein kinase activity		PRO	N
Pka-C1	31599	CG4379	Pka-C1	S-P	PRKACA	Hh // EGFR/MAPK (mammals)	Ohlmeyer and Kalderon 1998	SIG	Y
Pka-C2	108424	CG12066	Pka-C2	wt	PRKACA/G	cAMP-dependent protein kinase activity		PRO	N
Pka-C3	100717	CG6117	Pka-C3	wt	PRKX	cAMP-dependent protein kinase activity		PRO	Y
PROTEIN KINASE C FAMILY
aPKC	105624	CG42783	aPKC	PL/nW // S-P	PRKCI	A/B cell polarity	Kaplan et al., 2011	CA	Y
inaC	101719	CG6518	inaC	wt	PRKCB	Phototransduction	﻿Smith et al., 1991	SIG	N
Pkc53E	27699	CG6622	Pkc53E	wt	PRKCA			PRO	N
Pkc98E	108151	CG1954	Pkc98E	wt	PRKCE	Golgi organization	Zacharogianni et al., 2011	PTR	Y
Pkcδ	101029	CG42349	Pkcδ	wt	PRKCD		Tremmel et al., 2013	PRO	N
PROTEIN KINASE G FAMILY
CG4839	100999	CG4839	CG4839	wt	PRKG1	cGMP-dependent protein kinase activity		PRO	N
for	108293	CG10033	for	S/WA	PRKG1	feeding behavior	Allen et al., 2017	PRO	Y
Pkg21D	103513	CG3324	Pkg21D	wt	PRKG2	Larval somatic muscle development	Patel et al., 2012	PRO	N
o ATYPICAL PROTEIN KINASES (A-PK)
Adck1	42841	CG3608	Adck1	WD/ED	ADCK1	mitochondrion organization	Yoon et al., 2019	MET	Y
Adck5	104663	CG7616	Adck5	wt	ADCK5	mitochondrion organization		MET	Y
bon	101737	CG5206	bon	N	TRIM24	chromatin organization	Beckstead et al., 2005	PRO	Y
CG3008	103828	CG3008	CG3008	S-P	RIOK3	maturation of SSU-rRNA	Gaudet et al., 2011	RNA	Y
CG3631	13770	CG3631	CG3631	wt	FAM20B	Golgi apparatus	Ishikawa et al., 2012	PTR	Y
CG31145	108878	CG31145	CG31145	wt // wt	FAM20C	Golgi apparatus	Ishikawa et al., 2012	PTR	N
Coq8	110801	CG32649	Coq8	wt	COQ8B	mitochondrion	Gaudet et al., 2011	MET	Y
fj	6774	CG10917	fj	wt	FJX1	cell-cell signaling	Brodsky and Steller, 1996	SIG	Y
mei-41	103624	CG4252	mei-41	V+(w)	MEI41/FRP1	Cell cycle (DNA checkpoint)	﻿Brodsky et al., 2000	DNA	Y
Nipped-A	52486	CG33554	Nipped-A	S/CD	TRRAP	Histone acetylation	﻿Guelman et al., 2006	DNA	Y
nonC	41990	CG32743	nonC	S	FRAP-related (2e-51)	NMD pathway (synapsis)	Long et al., 2010	RNA	Y
Pdk	106641	CG8808	Pdk	S(w)	PDK	glucose homeostasis	Gaudet et al., 2011	MET	Y
RhoGAP1A	107581	CG40494	RhoGAP1A	WF(s)/ds // wt	BCR			CYT	Y
RIOK1	57150	CG11660	RIOK1	WF(s)	RIOK1	Neuro (Stem cells renewal	Read et al., 2013	PRO	Y
RIOK2	109296	CG11859	RIOK2	LL/EPL/Nec	RIOK2	Positive regulation of glial cell proliferation	Read et al., 2013	PRO	Y
Taf1	106119	CG17603	Taf1	LL/EPL	TAF1	positive regulation of transcription by RNA polymerase II	Gaudet et al., 2011	DNA	Y
tefu	108074	CG6535	tefu	wt	ATM (e-148)	Cell cycle (G2 checkpoint)	Rimkus et al., 2008	DNA	Y
Tor	5092-R2	CG5092	Tor	S (s)	FRAP/TOR (FRAP 0.0)	Insulin/TOR signalling	Hennig et al., 2006	SIG	Y
o CALCIUM/CALMODULIN-DEPENDENT PROTEIN KINASES (CAMK)
AMPKα	106200	CG3051	AMPKalpha	F/S(s)/WA/+	SNF1A	Metabolism	Lee et al., 2007	SIG	Y
bt	46253	CG32019	bt	wt	TTN	Sarcomere	Perkin and Tanentzapf 2014	PRO	Y
CaMKI	101380	CG1495	CaMKI	wt	CAMK1D	calmodulin-dependent protein kinase activity		PRO	Y
CaMKII	100265	CG18069	CaMKII	wt	CAMKIIδ	NMJ	﻿Gillespie and Hodge, 2013	PRO	Y
CASK	34184	CG6703	CASK	S/WA	CAKI	NMJ	Sun et al., 2009	PRO	Y
CG4629	26574	CG4629	CG4629	WA	NIM1K			MET	N
CG8485	35940	CG8485	CG8485	S (29º)	SNRK			PRO	Y
CG9222	104259	CG9222	CG9222	wt	TSSK4	NMJ (S)	Sepp et al., 2008	Pro	N
CG10177	107848	CG10177	CG10177	S/WA/V+ (29º)	DCLK1	Golgi organization	Zacharogianni et al., 2011	PRT	N
CG14305	107848	CG14305	CG14305	S(w)	TSSK1B			Pro	N
CG17528		CG17528	CG17528		DCLK1			Pro	Y
Drak	107263	CG32666	Drak	nW	STK17B	Cytoskeleton actin	Neubuese and Hipfner 2010	CYT	Y
grp	110076	CG17161	grp	WF(s) // wt	CHK1	Cell cycle (DNA checkpoint)	﻿Brodsky et al., 2000	DIV	Y
KP78a	26722	CG6715	KP78a	S/WA(s)/V+	MARK1		Gaudet et al., 2011	CYT	Y
KP78b	105265	CG17216	KP78b	wt	MARK1		Gaudet et al., 2011	CYT	Y
Lk6	109663	CG17342	Lk6	wt	MKNK1	microtubule-based process	Kidd and Raff, 1997	CYT	Y
Lkb1	108356	CG9374	lkb1	wt	MKNK1	microtubule-based process	Kidd and Raff, 1997	Cyt	Y
lok	110342	CG10895	lok	S/WA/V+ (29º)	CHEK2	Cell cycle (DNA checkpoint)	Xu et al., 2001	DNA	Y
MAPk-Ak2	110317	CG3086	MAPk-Ak2	wt	MAPKAPK3	regulation of JNK cascade	Seisenbacher et al., 2011	SIG	Y
Nuak1	45401	CG43143	Nuak1	S/N(w)	NUAK1	autophagic protein turnover	Brooks et al., 2020	MET	Y
par-1	52556	CG8201	par-1	wt	MARK3	Polarity / HSW positive regulator	Huang et al., 2013	CYT	Y
Pask	107025	CG3105	Pask	wt	PASK	negative regulation of glycogen biosynthesis		MET	N
PhKγ	110638	CG1830	PhKgamma	S/WA(s)	PHKG1			PRO	Y
PKD	106255	CG7125	PKD	PL/F // S-P(w)	PRKD3	Cell cycle, cytoskeleton, death	Maier et al., 2006	MET	Y
sff	100717	CG6114	sff	WF(s)// wt	BRSK1	NMJ (vesicular transport)	Baas et al., 2011	PRO	N
Sik2	103739	CG4290	Sik2	PL // wt	SIK2	energy homeostasis	Choi et al. 2011	PRO	N
Sik3	39864	CG42856	Sik3	V+(w)/WA	SIK3	energy homeostasis	Choi et al. 2015	MET	Y
sqa	101640	CG42347	sqa	S/V+	MYLK3	Cytoskeleton actin	Kiger et al., 2003	CYT	N
Strn-Mlck		CG44162	Strn-Mlck		MLCK	Muscle	﻿Champagne et al., 2000	CYT	Y
trbl	106774	CG5408	trbl	WA(s)	TRIB2	Insulin signalling	Das et al., 2014	MET	Y
Unc-89	106267	CG33519	Unc-89	V(+)/WA	SPEG	Muscle	﻿Schnorrer et al., 2010	CYT	N
o CK1 KINASES (CKI)
Asator	45121	CG11533	Asator	wt	TTBK1	Mitotic Spindle	Qi et al., 2009	DIV	Y
ball	108630	CG6386	ball	S-P(s)/CD	VRK1	histone phosphorylation	Aihara et al., 2004	DNA	Y
CG2577	105471	CG2577	CG2577	EPL/S(s)/WA // V+	CSNK1A1			PRO	N
CG7094	108273	CG7094	CG7094	wt	CSNK1A1L			PRO	N
CG8878	100985	CG8878	CG8878	S-P(s)	VRK3	EGFR/MAPK positive regulator (S)	Ashton-Beaucage et al., 2014	SIG	Y
CG9962	108721	CG9962	CG9962	wt	CSNK1A1			PRO	N
CG12147	101875	CG12147	CG12147	WF(s) // wt	CSNK1A1			PRO	N
CkIα	110768	CG2028	CkIalpha	LP/ nW // S(s)/WA(s)	CKIα	Hh	Jia et al., 2010	SIG	Y
CG15224	106845	CG15224	CkIIβ	nW // S-P(s)/F	CSNK2B	Hh	Jia et al., 2010	SIG	Y
dco	9241	CG2048	dco	wt	CSNK1D	Wg regulator	Klein et al., 2006	PRO	Y
gish	106826	CG6963	gish	S/CD	CSNK1G3	Wg positive regulator	Zhang et al., 2006	PTR	Y
o CMGC KINASES (CMGC)
CMGC KINASES (UNCLASSIFIED)
CG7236		CG7236	CG7236		CDKL1			PRO	N
CG42366	108102	CG42366	CG42366	S/V+(s)/F	ICK			PRO	N
CkIIα	BL31645	CG17520	CkIIalpha	S-P (s)	CKIIα	Cell cycle (centrosomes)// Hh	﻿Ducat et al., 2008	PRO	Y
Doa	102520	CG42320	Doa	EPL/nec	CLK2	Autophagy (salivary gland)	Gorski et al., 2003	MET	Y
CYCLIN DEPENDENT KINASES
Cdc2rk	100299	CG1362	Cdc2rk	wt	CDK10	catalytic step 2 spliceosome	Herold et al., 2009	DIV	Y
Cdk1	106130	CG5363	Cdk1	PL // S-P(S)/WA/CD	CDK1	Cell cycle	Stern et al., 1993	DIV	Y
Cdk2	104959	CG10498	Cdk2	LP/nW // S-P(s)/WA	CDK2	STAT stabilization// Cell cycle	﻿Chen et al., 2003	DIV	Y
Cdk4	40577	CG5072	Cdk4	S/CD	CDK6	Cell cycle	Meyer et al., 2000	DIV	Y
Cdk5	104491	CG8203	Cdk5	wt	CDK5	NMJ development	Connell-Crowley et al., 2000	DIV	Y
Cdk7	103413	CG3319	Cdk7	S	CDK7	Cell cycle (Cdk activation)	Larochelle et al., 1998	DIV	Y
Cdk8	107187	CG10572	Cdk8	S/V+	CDK8	Transcription regulation / RNA processing	﻿Chen et al., 2012	DIV	Y
Cdk9	103561	CG5179	Cdk9	EPL //S-P(s)/CD/WA	CDK9	Heat shock gene expression, histone methylation and elongation factor recruitment	﻿Eissenberg et al., 2007	DIV	Y
Cdk12	25510	CG7597	Cdk12	S-P(s)	CDK12	phosphorylation of RNA polymerase II C-terminal domain	﻿Bartkowiak et al., 2010	DNA	Y
CG6800	104255	CG6800	CG6800	wt	CDK20	-		DIV	Y
Eip63E	106824	CG10579	Eip63E	WF(s) // wt	CDK14	Ecdison response	﻿Stowers et al., 2000	DIV	Y
Pitslre	107303	CG4268	Pitslre	EPL/Nec // wt	CDK11B	positive regulation of Toll signaling pathwa	Kanoh et al., 2015	SIG	Y
DUAL SPECIFICITY TYROSINE-PHOSPHORYLATION REGULATED KINASES
CG7028	107042	CG7028	CG7028	EPL/nW // S-P(s)	PRPF4B	catalytic step 2 spliceosome	Herold et al., 2009	RNA	Y
Dyrk2	101376	CG4551	Dyrk2	wt	DYRK4	response to light stimulus	Luebbering et al., 2012	PRO	Y
Dyrk3		CG40478	Dyrk3		DYRK2			PRO	Y
Hipk	108254	CG17090	Hipk	S(s)/N	HIPK1	positive regulation of wnt signaling pathway	﻿Lee et al., 2009	SIG	Y
mnb	107066	CG42273	mnb	S/V-	MNB	HSW signalling	﻿Degoutin et al., 2013	SIG	Y
GLYCOGEN SYNTHASE 3-LIKE KINASES
gskt	25641	CG31003	gskt	S-P/WA	GSK3B	Male gamete generation	Kalamegham et al., 2007	PRO	N
Pk34A	101146	CG5182	Pk34A	WF(s) // wt	GSK3A			PRO	N
sgg	2621-R3	CG2621	sgg	PL //V+/Q+	GSK3A	Wg/ Hh / SAPK NMJ // EGFR/MAPK negative regulator (mammals)	﻿Price and Kalderon 2002	SIG	Y
MITOGEN ACTIVATED PROTEIN KINASES (MAPK)
bsk	104569	CG5680	bsk	wt	MAPK10	JUN kinase activity	Sluss et al., 1996	SIG	Y
p38a	102484	CG5475	p38a	wt	MAPK14	MAPK cascade	Han et al., 1998	PRO	Y
p38b	108099	CG7393	p38b	WA(s) (29º)	MAPK14	MAPK cascade	Han et al., 1998	IMM	Y
p38c		CG33338	CG33338		MAPK14	p38MAPK cascade	Chakrabarti et al., 2014	IMM	Y
rl	109108	CG12559	rl	PL/nW // V-/S	MAPK1	MAPK cascade	Oellers and Hafen, 1996	SIG	Y
Erk7	109661	CG32703	Erk7	wt	ERK7 (4e-96)	Secretory/endocytic pathway	Zacharogianni et al., 2011	PRO	N
nmo	104885	CG7892	nmo	S/V+/WA	NEMO/NLK	imaginal development	Verheyen et al., 2001	SIG	Y
SERINE-ARGININE PROTEIN KINASES
CG8565	100449	CG8565	CG8565	wt	SRPK1			Pro	N
SRPK	103416	CG8174	SRPK	wt	SRPK1	spindle assembly involved in female meiosis	Loh et al., 2012	Pro	Y
Srpk79D	47544	CG11489	Srpk79D	WA (w)	SRPK3	NMJ	Johnson et al., 2009	Pro	N
o OTHER CONVENTIONAL PROTEIN KINASE DOMAIN KINASES (O-PK)
Aduk	103725	CG8866	Aduk	WF(s) // wt	ULK3	autophagy	Braden and Neufeld, 2016	Pro	Y
Atg1	16133	CG1347	Atg17	wt	RB1CC1	autophagy	Scott et al., 2007	MET	Y
aurA	108446	CG3068	aurA	S(s)/V+(s)	AURKB	Cell cycle	Glover et al., 1995	DIV	Y
aurB	104051	CG6620	aurB	S(s)/CD/F	AURKB	Cell cycle	Giet and Glover, 2001	DIV	Y
aux	103426	CG1107	aux	PL // WA(s)/S-P	GAK	clathrin-dependent endocytosis	Hagedorn et al., 2006	PTR	Y
Bub1	101096	CG14030	Bub1	S/WA (29º)	BUB1	Cell cycle (Mitosis checkpoint)	Logarinho et al., 2004	DIV	Y
BubR1	26109	CG7838	BubR1	S/V+(N)	BUB1	Cell cycle (DNA checkpoint)	Logarinho et al., 2004	DIV	Y
Cdc7	104902	CG32742	Cdc7	S(s)/CD	CDC7	Cell cycle (replication; folicule cells)	Stephenson et al., 2015	DIV	Y
CG1227	105610	CG1227	CG1227	PL //S-P	STK16	positive regulation of cell size	Cully et al., 2010	Pro	Y
CG4041	108887	CG4041	CG4041	WF(s) // wt	RAB/GAP domain and PK domain	Secretory/endocytic pathway S	Zacharogianni et al., 2011	PTR	Y
CG4945	24683	CG4945	CG4945	wt	SBK1	Mesoderm development	Furlong et al., 2011	Pro	N
CG5790	110683	CG5790	CG5790	V+(w)/S	CDC7	Dbf4-dependent protein kinase complex	Stephenson et al., 2015	DNA	N
CG8173	105661	CG8173	CG8173	WF(s)	PBK			Pro	Y
CG8726	109451	CG8726	CG8726	wt	PXK			Pro	Y
CG11486	42492	CG11486	PAN3	wt	PAN3	NOT protein kinase activity	Anamika et al., 2009	RNA	Y
CG17698	105884	CG17698	CG17698	wt	CAMKK1			Pro	Y
fu	27663	CG6551	fu	S-P	STK36	Hh signalling	﻿Fukumoto et al., 2001	Sig	Y
Gcn2	103976	CG1609	Gcn2	wt	EIF2AK4	Translation regulation	Santoyo et al., 1997	RNA	Y
Haspin		CG40080	Haspin		HASPIN	histone kinase activity (H3-T3 specific)	Fresán et al., 2020	DNA	Y
IKKβ	26427	CG4201	IKKbeta	wt	IKBKB	Immune response	﻿Ertürk-Hasdemir et al., 2009	PRO	Y
IKKε	103748	CG2615	IKKepsilon	wt	TBK1	SOP development	Kuranaga et al., 2006	PRO	Y
Ire1	39562	CG4583	Ire1	wt	ERN1	UPR (Unfolded Protein Response)	Plongthongkum et al., 2007	PRO	Y
Madm	101758	CG1098	Madm	S(s)	NRBP1	Secretory/endocytic pathway // Cell growth & proliferation	Gluderer et al., 2010	PTR	Y
meng	100163	CG11221	meng	S/F	SBK1	long-term memory	Lee et al., 2018	PRO	Y
Mos	110435	CG8767	Mos	WF(s)		positive regulation of MAPK cascade	Ivanovska et al., 2004	SIG	N
Mps1	110572	CG7643	Mps1	wt	TKK(3e-53)	Cell cycle (DNA checkpoint)	Kondo and Perrimon, 2011	DIV	Y
Myt1	105157	CG32417	Myt1	WA	MYT1	Cell cycle	Price et al.,2002	DIV	Y
Nak	109507	CG10637	Nak	wt	MOS	Asymetric cell division	Chien et al, 1998	PTR	Y
Nek2	103408	CG17256	Nek2	wt	NEK2	Cell cycle (centrosome maturation)	Prigent et al., 2005	DIV	Y
niki	100823	CG10951	niki	wt	NEK8	Neural development (S)	Sepp et al., 2008	PRO	Y
PEK	110278	CG2087	PEK	V+/WA	EIF2AK3	Cell cycle (Mitosis checkpoint)	﻿Malzer et al., 2010	PRO	Y
Pink1	109614	CG4523	Pink1	wt	PINK1	Mitochondrion organization	Yang et al., 2006	MET	Y
png	31500	CG11420	png	wt	NEK11	positive regulation of mitotic cell cycle, embryonic	Fenger et al., 2000	DIV	Y
polo	20177	CG12306	polo	PL	PLK1	Cell cycle	Carmena et al., 1998	DIV	Y
Prpk	27301	CG10673	Prpk	wt	TP53RK	Insulin	Ibar et al., 2013	SIG	Y
SAK	105102	CG7186	SAK	wt	PLK4	Cell cycle (centrioles asembly)	Brownlee et al., 2011	DIV	Y
Slob	100987	CG43756	Slob	wt	PXK	NOT protein kinase activity	Anamika et al., 2009	PRO	N
Tlk	105732	CG34412	Tlk	EPL/nW // N	TLK2	Cell cycle (chromatin dinamics)// Notch regulation	Carrera et al., 2003	DIV	Y
Vps15	BL34092	CG9746	Vps15	V+ (N)	PIK3R4	Autophagy	Lindmo et al., 2008	PTR	Y
Wnk	106928	CG7177	Wnk	S(s)	WNK1	wing disc development	Serysheva et al., 2013	PRO	Y
o STE KINASES (STE)
STE11 KINASES (MAPK KINASE KINASES)
Ask1	110228	CG4720	Ask1	WF(s) // wt	MAP3K15	positive regulation of JNK cascade	Sekine et al., 2011	SIG	Y
Mekk1	110339	CG7717	Mekk1	S	MAP3K4	positive regulation of JNK cascade	Inoue et al., 2001	SIG	Y
STE20 KINASES (STE20)
GERMINAL CENTER KINASES
fray	106919	CG7693	fray	S	OXSR1	Wing disc development	Serysheva et al., 2013	PRO	Y
GckIII	107158	CG5169	GckIII	S/V+(w)/CD/WD	STK24	Cell adhesion (SJ trachea)	Song et al., 2013	PRO	Y
hpo	104169	CG11228	hpo	S // S(L)/WD	STK3	HSW signalling	Udan et al., 2003	SIG	Y
hppy	103580	CG7097	hppy	wt	MAP4K3	TORC1 & SAPK	Resnik-Docampo and de Celis, 2011	SIG	Y
msn	101517	CG16973	msn	S/WA/CD	TNIK	SAPK	Su et al., 1998	SIG	Y
ninaC	110702	CG5125	ninaC	wt	NINA C	adaptation of rhodopsin mediated signaling	Lee and Montell, 2004	PRO	N
Slik	43784	CG4527	Slik	S/Shape	STK10	Proliferation & cell survival	Hipfner and Cohen, 2003	DIV	Y
Stlk		CG40293	Stlk		STRADA	NOT protein kinase activity	Anamika et al., 2009	PRO	Y
Tao	17432	CG14217	Tao	F/V+ // S(L)/V+(N)	TAOK1	HSW	Poon et al., 2011	SIG	Y
P21-ACTIVATED KINASES
mbt	109880	CG18582	mbt	WA/S(w)	PAK4	Cell adhesion (AJ)	Menzel et al., 2008	CA	Y
Pak	108937	CG10295	Pak	WA	PAK1	Cytoskeleton actin (Dorsal closure)	Conder et al., 2004	CYT	Y
Pak3	107260	CG14895	Pak3	S(L)	PAK3	Cytoskeleton actin// EGFR/MAPK (mammals)	Mentzel and Raabe 2005	CYT	Y
STE7 KINASES (MAPK KINASES)
Dsor1	107276	CG15793	Dsor1	nW // V-	MAP2K1	EGFR/MAPK	Tsuda et al., 1993	SIG	Y
hep	109277	CG4353	hep	wt	MAP2K7	positive regulation of JNK cascade	Geuking et al., 2009	SIG	Y
lic	106822	CG12244	lic	wt	MAP2K6	p38	Han et al., 1998	SIG	Y
Mkk4	108561	CG9738	Mkk4	S(w)	MAP2K4	SAPK	Han et al., 1998	SIG	Y
o TYROSINE KINASE-LIKE KINASES (TKL)
NON-RECEPTOR TLK KINASES
cdi	109409	CG6027	cdi	wt	TESK2	actin filament organization	Sesé et al., 2003	CYT	Y
Ilk		CG10504	Ilk		ILK	Cytoskeleton	Zervas et al., 2001	CA	Y
ksr	110621	CG2899	ksr	V-/S-P	KSR2	EGFR/MAPK signalling	Therrien et al., 1995	SIG	Y
LIMK1	25344	CG1848	LIMK1	wt	LIMK1	Citoskeleton actin (PCP) // Ecdison response	Chen et al., 2004	PRO	Y
Lrrk	105630	CG5483	Lrrk	wt	LRRK1	regulation of microtubule cytoskeleton organization	Godena et al., 2014	CYT	Y
pll	103774	CG5974	pll	WF(s) // wt	IRAK4	Toll signaling pathway	Huang et al., 2010	SIG	Y
Raf	107766	CG2845	Raf	S/V-	BRAF	EGFR/MAPK signalling	Ambrosio et al., 1989	SIG	Y
slpr	106449	CG2272	slpr	S/WA	MAP3K9	positive regulation of JNK cascade	Stronach and Perrimon, 2002	SIG	Y
Tak1	18492-R1	CG18492	Tak1	wt	MAP3K7	positive regulation of JNK cascade	Takatsu et al., 2000	SIG	Y
Takl1	BL55903	CG31421	Takl1	S	MAP3K7			SIG	N
Takl2	104701	CG4803	Takl2	S/WA/V+(w)	MAP3K7			PRO	N
wnd	103410	CG8789	wnd	WF(s) // wt	MAP3K13	regulation of terminal button organization	Klinedinst et al., 2013	PRO	Y
TGF-BETA TYPE II RECEPTORS
put	107071	CG7904	put	S-P	ACVR2B	BMP signalling	﻿Ruberte et al., 1995	SIG	Y
wit	42244	CG10776	wit	S (w)	BMPR2	NMJ	Marques et al., 2003	SIG	Y
TGF-BETA TYPE I RECEPTORS
babo	106092	CG8224	babo	S	TGFBR1	TGFβ signalling	Brummel et al., 1999	SIG	Y
sax	46358	CG1891	sax	S-P (w)	ACVR1	BMP signalling	Nellen et al., 1994	SIG	Y
tkv	105834	CG14026	tkv	S-P	BMPR1B	BMP signalling	Penton et al., 1994	SIG	Y
o TYROSINE KINASES (TK)
NON-RECEPTOR TYROSINE KINASES
Abl	110186	CG4032	Abl	wt	ABL2	Cytoskeleton	Grevengoed et al., 2001	CYT	Y
Ack	39857	CG14992	Ack	WF(s)/PL // S/V+(w)/WA	TNK2	negative regulation of hippo signaling	Schoenherr et al., 2012	SIG	Y
Ack-like	100169	CG43741	Ack-like	wt	SYK	myosin filament assembly	Zahedi et al., 2008	CYT	Y
Btk29A	106962	CG8049	Btk29A	wt	TEC	Cytoskeleton actin (salivary glands)	Chandrasekaran and Beckendorf, 2005	SIG	Y
CG3277	108052	CG3277	CG3277	wt	FGFR1			PRO	N
Csk	109813	CG42317	Csk	S/WS (lan)	CSK	Src, SAPK & JAK/STAT	Read et al., 2004	SIG	Y
Fak	108608	CG10023	Fak	wt	PTK2	focal adhesion	Macagno et al., 2014	CA	Y
FER	107266	CG8874	FER	wt	FER	Cytoskeleton actin (dorsal closure)	Murray et al., 2006	CYT	Y
hop	102830	CG1594	hop	WF(s) // wt	AK2	JAK/STAT	Binari and Perrimon, 1994	SIG	Y
Shark	105706	CG18247	Shark	wt	ZAP70	JNK cascade	Fernandez et al., 2000	SIG	Y
Src42A	17644	CG44128	Src42A	S/V- (29º)	FRK	SAPK // AJ //EGFR/MAPK	Tateno, et al., 2000	SIG	Y
Src64B	35252	CG7524	Src64B	S(w) (29º)	FYN	Cytoskeleton actin	Shindo et al., 2008	SIG	Y
Wee1	106329	CG4488	Wee1	wt	WEE1	Cell cycle	Campbellet al., 1995	DIV	Y
RECEPTOR TYROSINE KINASES
Alk	107083	CG8250	Alk	wt	ALK	EGFR/MAPK (CNS)	Gouzi et al., 2011	SIG	N
btl	110277	CG32134	btl	wt	FGFR1	FGFR/MAPK (trachea)	﻿Ohshiro et al., 2002	SIG	Y
Cad96Ca	49398	CG10244	Cad96Ca	wt	FGFR1	Secretory/endocytic pathway S	Zacharogianni et al., 2011	CA	Y
Ddr	52126	CG33531	Ddr	wt	DDR2	-		PRO	Y
dnt	106056	CG17559	dnt	wt	RYK	Muscle attachment	Oates et al., 1998	PRO	Y
drl	100039	CG17348	drl	WF(s) // wt	RYK	Wnt5 (glial cells)	Yao et al., 2007	PRO	Y
Drl-2	102192	CG3915	Drl-2	WF(s) // wt	RYK	Wnt5 (olphatory cells)	﻿Sakurai et al., 2009	SIG	N
Egfr	107130	CG10079	Egfr	S/V-	EGFR	EGFR/MAPK	Livneh et al., 1985	SIG	Y
Eph	110448	CG1511	Eph	wt	EPHB1	PNS development	Dearborn et al., 2012	SIG	Y
htl	27180	CG7223	htl	wt	FGFR3	Neural development	Shishido et al., 1997	SIG	Y
InR	992	CG18402	InR	S(s)	IGF1R	Insulin	Yamaguchi et al., 1995	SIG	Y
Nrk	103804	CG4007	Nrk	wt	MUSK	Neural development	Oishi et al., 1997	CA	Y
otk	104688	CG8967	otk	wt	PTK7	Wg negative regulator	Peradziryi et al., 2011	SIG	Y
Pvr	105353	CG8222	Pvr	PL/nW //S-P	FLT1	EGFR/MAPK & TORC1	Tran et al., 2013	SIG	Y
Ret	843	CG14396	Ret	WA(s)	RET	positive regulation of cell-matrix adhesion	Soba et al., 2015	CA	Y
Ror	29930	CG4926	Ror	wt	ROR2	Neural development	﻿Wilson et al., 1993	SIG	Y
sev	107048	CG18085	sev	V+(w)	ROS1	EGRF/MAPK (eye)	Tomlinson and Ready, 1987	SIG	N
Tie	27087	CG7525	Tie	S(s)/V-(pcv)/V+(N)	FGFR1	Antiapoptotic effect	Bilak et al., 2014	SIG	Y
tor	101154	CG1389	tor	wt	PDGFRB	Torso pathway	Ambrosio et al., 1989	SIG	N

## Sheet: Kinases b
LINK	RNAi	CG	GN	Phenotype (nub>dicer)													(sal>dicer)	H Ort	MF	REF	MP	EXP
				PL	nW	S	S-P	V+	V-	WM	WA	WD	WF	WS	WP	CD
• CARBOHYDRATE KINASES (CHK)
CG3534	109666	CG3534	CG3534	-	-	-	-	-	-	-	-	-	-	-	-	-		XYLB	xylulose metabolic process	Gaudet et al., 2011	MET	Y
CG3544	105459	CG3544	CG3544	-	-	-	-	-	-	-	-	-	-	-	-	-		XYLB	xylulose metabolic process	Gaudet et al., 2011	MET	N
CG6218	108069	CG6218	CG6218	-	-	-	-	-	-	-	-	-	-	-	-	-		NAGK	N-acetylglucosamine kinase activity	Gaudet et al., 2011	MET	Y
CG7328	110610	CG7328	CG7328	-	-	-	-	-	-	-	-	-	-	-	-	-		KHK	ketohexokinase activity	Gaudet et al., 2011	MET	N
CG7335		CG7335	CG7335															KHK	ketohexokinase activity	Gaudet et al., 2011	MET	N
CG7551		CG7551	CG7551															KHK	ketohexokinase activity	Gaudet et al., 2011	MET	Y
CG11594	105487	CG11594	CG11594	-	-	-	-	-	-	-	-	-	-	-	-	-		FGGY	D-ribulokinase activity	Gaudet et al., 2011	MET	Y
CG12289	105685	CG12289	CG12289	-	-	-	-	-	-	-	-	-	+	-	-	-		KHK	ketohexokinase activity	Gaudet et al., 2011	MET	N
CG13369	100747	CG13369	CG13369	+														RBKS	ribokinase activity	Gaudet et al., 2011	MET	Y
CG17010		CG17010	CG17010															FGGY	ribokinase activity	Gaudet et al., 2011	MET	N
Galk	103656	CG5288	Galk	-	-	-	-	-	-	-	-	-	-	-	-	-		GALK2	galactokinase activity	Gaudet et al., 2011	MET	Y
Hex-A	104680	CG3001	Hex-A	-	-	-	-	-	-	-	-	-	-	-	-	-		GCK	hexokinase activity	Gaudet et al., 2011	MET	Y
Hex-C	35338	CG8094	Hex-C	-	-	-	-	-	-	-	-	-	-	-	-	-		GCK	hexokinase activity	Gaudet et al., 2011	MET	N
Hex-t1	46573	CG33102	Hex-t1	-	-	-	-	-	-	-	-	-	-	-	-	-		GCK	hexokinase activity	Gaudet et al., 2011	MET	N
Hex-t2	100218	CG32849	Hex-t2	-	-	-	-	-	-	-	-	-	-	-	-	-		GCK	hexokinase activity	Gaudet et al., 2011	MET	N
Pfk	105666	CG4001	Pfk	-	-	-	-	-	-	-	-	-	-	-	-	-		PFKM	6-phosphofructokinase activity	Gaudet et al., 2011	MET	Y
Pfrx	25959	CG3400	Pfrx	-	-	+	-	-	+	-	-	-	-	-	-	-		PFKFB3	6-phosphofructo-2-kinase activity	Gaudet et al., 2011	MET	Y
• CREATINE KINASES (CKS)
Argk	34037	CG32031	Argk	-	-	-	-	-	-	-	-	-	-	-	-	-		CKM	arginine kinase activity	Munneke and Collier, 1988	MET	Y
CG4546	34869	CG4546	CG4546	-	-	-	-	-	-	-	-	-	-	-	-	-		CKMT2	multicellular organism reproduction	Findlay et al., 2009	MET	N
CG5144	104240	CG5144	CG5144	-	-	-	-	-	-	-	-	-	-	-	-	-		CKM		Gaudet et al., 2011	MET	Y
CG30274	33694	CG30274	CG30274	-	-	-	-	-	-	-	-	-	-	-	-	-		CKM		Gaudet et al., 2011	MET	N
• GLYCEROL KINASE-LIKE (GK-L)
GLYCEROL KINASE													-	-	-	-
Gk1	110806	CG18374	Gk1	-	-	-	-	-	-	-	-	-	-	-	-	-		GK2	glycerol kinase activity	Gaudet et al., 2011	MET	Y
Gk2	101869	CG7995	Gk2	-	-	-	-	-	-	-	-	-	-	-	-	-		GK	glycerol kinase activity	Gaudet et al., 2011	MET	Y
PSUEDO-GLYCEROL KINASE													-	-	-	-
CG1271	110178	CG1271	CG1271	-	-	-	-	-	-	-	-	-	+	-	-	-		GK5	phosphotransferase activity, alcohol group as acceptor	Gaudet et al., 2011	MET	Y
CG8298	43541	CG8298	CG8298	-	-	-	-	-	-	-	-	-	+	-	-	-		GK	phosphotransferase activity, alcohol group as acceptor	Gaudet et al., 2011	MET	Y
mri	101345	CG1216	mri	-	-	-	-	-	-	-	-	-	-	-	-	-		BTBD10		Gaudet et al., 2011	MET	Y
• INOSITOL PHOSPHATE KINASES (IPK)
CG10082	103749	CG10082	CG10082	-	-	-	-	-	-	-	-	-	-	-	-	-		IP6K1-3	inositol hexakisphosphate kinase activity	Gaudet et al., 2011	MET	Y
IP3K1	BL31733	CG4026	IP3K1	-	-	-	-	-	-	-	-	-	-	-	-	-		ITPKA-C	inositol hexakisphosphate kinase activity	Gaudet et al., 2011	MET	Y
IP3K2	19159	CG45017	IP3K2	+													S-P	ITPKA-C	inositol hexakisphosphate kinase activity	Dean et al., 2015	SIG	Y
Ipk1	109497	CG30295	IPK1	-	-	-	-	-	-	-	-	-	-	-	-	-		IPPK	inositol pentakisphosphate 2-kinase activity	Gaudet et al., 2011	MET	Y
Ipk2	BL35255	CG13688	IPK2	-	-	-	-	-	-	-	-	-	-	-	-	-		IPMK	inositol pentakisphosphate 2-kinase activity	Gaudet et al., 2011	MET	Y
• LIPID KINASES (LK)
CERAMIDE KINASES													-	-	-	-
MacElwain et al., 2011	101550	CG16708	Cerk	-	-	-	-	-	-	-	-	-	-	-	-	-		CERK	Ceramide metabolic process	MacElwain et al., 2011	MET	Y
Mulk	105621	CG31873	Mulk	-	-	-	-	-	-	-	-	-	-	-	-	-		AGK	Ceramide metabolic process	MacElwain et al., 2011	MET	Y
DIACYLGLYCEROL KINASES
CG31140	101347	CG31140	CG31140	-	-	-	-	-	-	-	-	+	-	-	-	-		DGKQ	diacylglycerol kinase activity	Mummery-Widmer et al., 2009	MET	N
CG34384	110783	CG34384	CG34384	-	-	-	-	-	-	-	-	-	-	-	-	-		DGKD	diacylglycerol kinase activity	Gaudet et al., 2011	MET	N
Dgk	105753	CG34361	Dgk	-	-	-	-	-	-	-	-	-	-	-	-	-		DGKA/B/G	diacylglycerol kinase activity	Gaudet et al., 2011	MET	Y
Dgkε	4659	CG8657	Dgkepsilon	-	-	+ (s)	-	-	-	-	-	-	-	-	-	-		DGKE	diacylglycerol kinase activity	Frolov et al., 2001	MET	Y
rdgA	102909	CG42667	rdgA	-	-	-	-	-	-	-	-	-	-	-	-	-		DGKI/Z	diacylglycerol kinase activity	Raghu et al., 2000	SIG	Y
PHOSPHATIDYLINOSITOL KINASES													-	-	-	-
fab1	27592	CG6355	fab1	-	-	+	-	-	-	-	-	-	-	-	-	-		PIKFYVE	1-phosphatidylinositol-3-phosphate 5-kinase activity	﻿Rusten et al., 2006	PTR	Y
fwd	110159	CG7004	fwd	-	-	-	-	-	-	-	-	-	-	-	-	-		PI4KB	1-phosphatidylinositol 4-kinase activity	﻿Weber et al., 2012	PTR	Y
Pi3K59F	100296	CG5373	Pi3K59F	-	-	-	-	-	-	-	-	-	+	-	-	-		PIK3C3	1-phosphatidylinositol-3-kinase activity	Juhász et al., 2008	PTR	Y
Pi3K68D	109582	CG11621	Pi3K68D	-	-	-	-	-	-	-	-	-	-	-	-	-		PIK3C2A/B/G	1-phosphatidylinositol-4-phosphate 3-kinase activity	Jean et al., 2012	PTR	Y
Pi3K92E	107390	CG4141	Pi3K92E	-	-	+	-	-	-	-	-	-	-	-	-	-		PIK3CB/D	phosphatidylinositol-4,5-bisphosphate 3-kinase activity	Weinkove et al., 1999	SIG	Y
Pi4KIIα	110687	CG2929	Pi4KIIalpha	-	-	-	-	-	+ (cva)	-	-	-	-	-	-	-		PI4K2A	1-phosphatidylinositol 4-kinase activity	Burgess et al., 2012	PTR	Y
PI4KIIIα	105614	CG10260	PI4KIIIalpha	-	-	+	-	-	-	-	-	+	-	-	-	-		PI4KA	1-phosphatidylinositol 4-kinase activity	Yan et al., 2011	CYT	Y
PIP4K	BL35338	CG17471	PIP4K	-	-	-	-	-	-	-	-	-	-	-	-	-		PIP4K2B	1-phosphatidylinositol-5-phosphate 4-kinase activity	Gupta et al., 2013	SIG	Y
PIP5K59B	108104	CG3682	PIP5K59B	+														PIP5K1A	1-phosphatidylinositol-4-phosphate 5-kinase activity	﻿Khuong et al., 2010	SIG	N
sktl	101624	CG9985	sktl	+													S-P(s)	PIP5K1A	1-phosphatidylinositol-4-phosphate 5-kinase activity	Claret et al., 2014	CYT	Y
SPHINGOSINE KINASES
Sk1	32932	CG1747	Sk1	-	-	-	-	-	-	-	-	-	-	-	-	-		SPHK1	D-erythro-sphingosine kinase activity	Herr et al., 2004	MET	Y
Sk2	101018	CG32484	Sk2	-	-	-	-	-	-	-	-	-	+	-	-	-		SPHK1	Metabolism	Herr et al., 2004	MET	Y
•NUCLEOBASE-CONTAINING COMPOUND KINASES (NUBCK)
NUCLEOSIDE DIPHOSPHATE KINASES (NUDK)
awd		CG2210	awd															NME1	nucleoside diphosphate kinase activity	Woolworth et al., 2009	MET	Y
nmdyn-D6	110565	CG5310	nmdyn-D6	-	-	-	-	-	-	-	-	-	+	-	-	-		NME6	nucleoside diphosphate kinase activity	FlyBase Curators, 2004	MET	Y
nmdyn-D7	105161	CG8362	nmdyn-D7	-	-	-	-	-	-	-	-	-	-	-	-	-		NME7	nucleoside diphosphate kinase activity	FlyBase Curators, 2004	MET	Y
CG5757	110460	CG5757	CG5757	-	+												wt	DTYMK	nucleoside diphosphate kinase activity	Gaudet et al., 2011	MET	Y
NUCLEOSIDE DIPHOSPHATE KINASES
Ak1	104475	CG17146	Ak1	-	-	-	-	-	-	-	-	-	-	-	-	-		AK1	adenylate kinase activity	Gaudet et al., 2011	MET	Y
Ak2	107326	CG3140	Ak2	+									-	-	-	-		AK2	adenylate kinase activity	Gaudet et al., 2011	MET	Y
Ak3	110382	CG6612	Ak3	+									-	-	-	-		AK3	adenylate kinase activity	Gaudet et al., 2011	MET	Y
Ak6	50135	CG8816	Ak6	-	-	-	-	-	-	-	-	-	-	-	-	-		TAF9	adenylate kinase activity	Gaudet et al., 2011	SIG	Y
CG9541	102912	CG9541	CG9541	-	-	-	-	-	-	-	+	-	-	-	-	-		AK5	cytidylate kinase activity	Gaudet et al., 2011	MET	N
CG11811	110740	CG11811	CG11811	+													S/WD	GUK1	guanylate kinase activity	Gaudet et al., 2011	MET	Y
CG15543	41585	CG15543	CG15543	-	-	-	-	-	-	-	-	-	-	-	-	-		AK8	adenylate kinase activity	Gaudet et al., 2011	MET	N
Cmpk	104861	CG6092	Cmpk	-	-	-	-	-	-	-	-	-	+	-	-	-		CMPK1	UMP kinase activity	Gaudet et al., 2011	MET	Y
dlg1	109274	CG1725	dlg1	-	-	+	-	-	-	-	-	-	-	-	-	+		DLG1-4	polarity of larval imaginal cells	Bunker et al., 2015	CA	Y
rad50		CG6339	rad50															RAD50	adenylate kinase activity	Gaudet et al., 2011	DNA	Y
sdt	100685	CG32717	sdt	-	-	-	-	-	-	-	-	+	-	-	-	-		MPP5	zonula adherens assembly	Nam and Choi, 2003	CA	Y
NUCLEOSIDE KINASES (NUK)
Adk2	17534	CG11255	AdenoK	-	-	-	-	-	-	-	-	-	-	-	-	-		ADK	adenosine kinase activity	Gaudet et al., 2011	MET	Y
Adk3	33133	CG1851	Adk3	-	-	-	-	-	-	-	-	-	-	-	-	-		ADK	adenosine kinase activity	Gaudet et al., 2011	MET	Y
Adk1	108975	CG3809	CG3809	-	-	-	-	-	-	-	-	-	-	-	-	-		ADK		Gaudet et al., 2011	MET	N
dnk	103385	CG5452	dnk	-	-	-	-	-	-	-	-	-	+	-	-	-		TK2	deoxynucleoside kinase activity	Munch-Petersen et al., 2000	RNA	Y
l(2)k01209	106934	CG4798	l(2)k01209	-	-	-	-	-	-	-	-	-	+	-	-	-		UCKL1	uridine kinase activity	Gaudet et al., 2011	MET	Y
Uck	108949	CG6364	Uck	-	+													UCK2	nucleoside kinase activity	FlyBase Curators, 2004	MET	Y
POLYNUCLEOTIDE 5'-HYDROXYL-KINASES (PHNK)
cbc	100686	CG5970	cbc	+														CLP1	polynucleotide 5'-hydroxyl-kinase activity	Gaudet et al., 2011	RNA	Y
CG8414		CG8414	CG8414															NOL9	rRNA processing	Gaudet et al., 2011	RNA	Y
CG9601	108251	CG9601	PNKP	-	-	-	-	-	-	-	-	-	-	-	-	-		PNKP	polydeoxyribonucleotide 5'-hydroxyl-kinase activity		DNA	Y
• OTHER KINASES (OK)
CG2201	108958	CG2201	CG2201	-	-	-	-	-	-	-	-	-	-	-	-	-		CHKA	choline kinase activity		MET	Y
CG2846		CG2846	CG2846															RFK	riboflavin kinase activity	Gaudet et al., 2011	MET	Y
CG5828	109313	CG5828	CG5828	-	-	-	-	-	-	-	-	-	-	-	-	-		PANK4	pantothenate kinase activity	Gaudet et al., 2011	MET	Y
CG6145	104271	CG6145	CG6145	-	-	-	-	-	-	-	-	-	-	-	-	-		NADK	NAD+ kinase activity	Gaudet et al., 2011	MET	Y
CG6650	108004	CG6650	CG6650	-	-	-	-	-	-	-	-	-	-	-	-	-		ADPGK	ADP-specific glucokinase activity	FlyBase Curators, 2004	MET	Y
CG8080	45430	CG8080	CG8080	-	-	-	-	-	-	-	-	-	-	-	-	-		NADK2	NAD+ kinase activity	Gaudet et al., 2011	MET	Y
CG8311	105835	CG8311	CG8311	-	-	-	-	-	-	-	-	-	-	-	-	-		DOLK	dolichol kinase activity	Gaudet et al., 2011	PRO	Y
CG9886	47671	CG9886	CG9886	-	-	-	-	-	-	-	-	-	-	-	-	-		GLYCTK	glycerate kinase activity	Gaudet et al., 2011	MET	Y
CG10268		CG10268	CG10268															PMVK	ribosylnicotinamide kinase activity	Gaudet et al., 2011	MET	Y
CG12016	103613	CG12016	CG12016	-	-	+	-	-	-	-	-	-	+	-	-	-		NMRK1	ribosylnicotinamide kinase activity	Gaudet et al., 2011	MET	Y
CG10702	100842	CG10702	CG10702	-	-	+ (w)	-	-	-	-	-	-	-	-	-	-		INSRR	transmembrane receptor protein tyrosine kinase activity	Gaudet et al., 2011	CA	Y
CG31751	110319	CG31751	CG31751	-	-	-	-	-	-	-	-	-	-	-	-	-		HYKK	hydroxylysine kinase activity	Gaudet et al., 2011	MET	Y
CG33057	49458	CG33057	CG33057	-	-	-	-	-	-	-	-	-	-	-	-	-		TRPT1	tRNA 2'-phosphotransferase activity	Gaudet et al., 2011	RNA	Y
CG33156	103902	CG33156	CG33156	-	-	-	-	-	-	-	-	-	-	-	-	-		NADK	NAD+ kinase activity	Gaudet et al., 2011	MET	Y
CG33671	49773	CG33671	CG33671	-	-	-	-	-	-	-	-	-	-	-	-	-		MVK	mevalonate kinase activity	Gaudet et al., 2011	PTR	Y
Dpck	100276	CG1939	Dpck	+														DCAKD	dephospho-CoA kinase activity	Gaudet et al., 2011	MET	Y
eas	103784	CG3525	eas	-	-	+	-	-	-	-	+	-	-	-	-	-		ETNK1-2	ethanolamine kinase activity	Pascual et al., 2005	MET	Y
fbl	101437	CG5725	fbl	-	-	-	-	-	-	-	-	-	+	-	-	-		PANK1-3	pantothenate kinase activity	Gaudet et al., 2011	MET	Y
l(1)G0196		CG14616	CG14616															PPIP5K1-2	inositol heptakisphosphate kinase activity	Gaudet et al., 2011	MET	Y
P5CS	101476	CG7470	CG7470	-	-	-	-	-	-	-	-	-	-	-	-	-		ALDH18A1	glutamate 5-kinase activity	Gaudet et al., 2011	MET	Y
Papss	110544	CG8363	Papss	+	+										-	-		PAPSS1	adenylylsulfate kinase activity	Gaudet et al., 2011	MET	Y
Pdxk		CG34455	Pdxk															PDXK	pyridoxal kinase activity	Gaudet et al., 2011	MET	Y
Ppat-Dpck	31270	CG10575	Ppat-Dpck	-	-	-	-	-	-	-	-	-	-	-	-	-		COASY	dephospho-CoA kinase activity	Gaudet et al., 2011	MET	Y
Pstk	49610	CG12788	Pstk	-	-	-	-	-	-	-	-	-	-	-	-	-		PSTK	L-seryl-tRNA(Sec) kinase activity	Gaudet et al., 2011	RNA	Y
Sps2	105268	CG5025	Sps2	-	-	+	-	-	-	-	-	-	+	-	-	-		SEPHS1-2	selenide, water dikinase activity	Gaudet et al., 2011	MET	Y
CG13850	100863	CG13850	CG13850	-	-	-	-	-	-	-	-	-	+	-	-	-		TBRG4	FAST kinase leucine-rich	FlyBase Curators, 2004	PRO	Y
CG31643	31643-R1	CG31643	CG31643	-	-	-	-	-	-	-	-	-	-	-	-	-		FASTKD1	FAST kinase leucine-rich	FlyBase Curators, 2004	PRO	Y
• PROTEIN KINASES (PK)
o AGC-KINASES (AGC)
AGC KINASES (UNCLASSIFIED)				-									-	-	-	-
Akt1	103703	CG4006	Akt1	-	-	+ (s)							-	-	-	-		AKT	Insulin signalling	﻿Scanga et al., 2000	SIG	Y
CG7156	26036	CG7156	CG7156	-	-	-	-	-	-	-	-	-	-	-	-	-		RPS6KL1	NMJ (S)	Sepp et al., 2008	PRO	Y
CG32944	103642	CG32944	CG32944	-	-	-	-	-	-	-	-	-	-	-	-	-		STK32B			PRO	N
dop	109282	CG6498	dop	-				+(N)			+		V+ (29º)	-	-	-		MAST3	Golgi organization	Hain et al., 2014	CYT	Y
gek	107207	CG4012	gek	-	-	+ (L)	-	-	-	-	-	-	-	-	-	-		CDC42BPA	Actin cytoskeleton	Luo et al., 1997	CYT	Y
Gprk1	BL28354	CG40129	Gprk1	-	-	-	-	-	-	-	-	-	-	-	-	-		GPRK1	Hh/GPCR sig	Cheng et al., 2010	SIG	Y
Gprk2	101463	CG17998	Gprk2	-	-	-	+ (w)	-	-	-	-	-	-	-	-	-		GPRK2	Hh	Molnar et al., 2007	SIG	Y
gwl	21046	CG7719	gwl	-	-	-	-	-	-	-	-	-	-	-	-	-		MASTL	Cell cycle	Archambault et al., 2007	DIV	Y
JIL-1	107001	CG6297	JIL-1	-	-	-	-	-	-	-	-	-	-	-	-	-		RPS6KA5	Chromatin	﻿Bao et al., 2007	DNA	Y
Pdk1	109812	CG1210	Pdk1	-	-	+ (s)	-	-	-	-	-	-	-	-	-	-		PDPK1	Insulin signalling	Cho et al., 2001	SIG	Y
Pkn	108870	CG2049	Pkn	-	-	+	-	+	-	+ (29)	-	-	-	-	-	+		PKN2	Rho effector	Betson et al., 2007	CYT	Y
Rok	104675	CG9774	Rok	-	-	+	-	+	-	-	-	-	-	-	-	+		ROCK2	Actin cytoskeleton	Mizuno et al., 1999	Cyt	Y
S6k	104369	CG10539	S6k	-	-	+ (w)	-	-	-	-	-	-	-	-	-	-		RPS6KB1	Insulin signalling	Watson et al., 1996	SIG	Y
S6kII	101451	CG17596	S6kII	-	-	-	-	-	-	-	-	-	-	-	-	-		RPS6KA2	EGFR/MAPK negative regulator	Kim et al., 2006	RIB	Y
S6KL	101951	CG7001	S6KL	-	-	-	-	-	-	-	-	-	+	-	-	-	wt	SGK494	BMP signalling NMJ	Zhao et al., 2015	PRO	Y
sti		CG10522	CG10522															CIT	regulation of actin cytoskeleton organization	Kunda et al., 2008	CYT	Y
trc	107923	CG8637	trc	-	-	+	-	+	-	-	+	-	-	-	-	-		STK38	intracellular signal transduction	Geng et al., 2005	CYT	Y
wts	106174	CG12072	wts	+													S(L)	LATS1	HSW signalling	Justice et al., 1995	SIG	Y
PROTEIN KINASE A FAMILY
CG12069	23719	CG12069	CG12069	-	-	-	-	-	-	-	+ (s)	-	-	-	-	-		PRKACA	cAMP-dependent protein kinase activity		PRO	N
Pka-C1	31599	CG4379	Pka-C1	-	-	-	+	-	-	-	-	-	-	-	-	-		PRKACA	Hh // EGFR/MAPK (mammals)	Ohlmeyer and Kalderon 1998	SIG	Y
Pka-C2	108424	CG12066	Pka-C2	-	-	-	-	-	-	-	-	-	-	-	-	-		PRKACA/G	cAMP-dependent protein kinase activity		PRO	N
Pka-C3	100717	CG6117	Pka-C3	-	-	-	-	-	-	-	-	-	-	-	-	-		PRKX	cAMP-dependent protein kinase activity		PRO	Y
PROTEIN KINASE C FAMILY
aPKC	105624	CG42783	aPKC	+	+												S-P	PRKCI	A/B cell polarity	Kaplan et al., 2011	CA	Y
inaC	101719	CG6518	inaC	-	-	-	-	-	-	-	-	-	-	-	-	-		PRKCB	Phototransduction	﻿Smith et al., 1991	SIG	N
Pkc53E	27699	CG6622	Pkc53E	-	-	-	-	-	-	-	-	-	-	-	-	-		PRKCA			PRO	N
Pkc98E	108151	CG1954	Pkc98E	-	-	-	-	-	-	-	-	-	-	-	-	-		PRKCE	Golgi organization	Zacharogianni et al., 2011	PTR	Y
Pkcδ	101029	CG42349	Pkcδ	-	-	-	-	-	-	-	-	-	-	-	-	-		PRKCD		Tremmel et al., 2013	PRO	N
PROTEIN KINASE G FAMILY				-									-	-	-	-
CG4839	100999	CG4839	CG4839	-	-	-	-	-	-	-	-	-	-	-	-	-		PRKG1	cGMP-dependent protein kinase activity		PRO	N
for	108293	CG10033	for	-	-	+	-	-	-	-	+	-	-	-	-	-		PRKG1	feeding behavior	Allen et al., 2017	PRO	Y
Pkg21D	103513	CG3324	Pkg21D	-	-	-	-	-	-	-	-	-	-	-	-	-		PRKG2	Larval somatic muscle development	Patel et al., 2012	PRO	N
o ATYPICAL PROTEIN KINASES (A-PK)
Adck1	42841	CG3608	Adck1	-	-	-	-	-	-	-	-	+	-	-	-	+		ADCK1	mitochondrion organization	Yoon et al., 2019	MET	Y
Adck5	104663	CG7616	Adck5	-	-	-	-	-	-	-	-	-	-	-	-	-		ADCK5	mitochondrion organization		MET	Y
bon	101737	CG5206	bon	-	-	-	-	-	-	+	-	-	-	-	-	-		TRIM24	chromatin organization	Beckstead et al., 2005	PRO	Y
CG3008	103828	CG3008	CG3008	-	-	-	+	-	-	-	-	-	-	-	-	-		RIOK3	maturation of SSU-rRNA	Gaudet et al., 2011	RNA	Y
CG3631	13770	CG3631	CG3631	-	-	-	-	-	-	-	-	-	-	-	-	-		FAM20B	Golgi apparatus	Ishikawa et al., 2012	PTR	Y
CG31145	108878	CG31145	CG31145	-	-	-	-	-	-	-	-	-	-	-	-	-		FAM20C	Golgi apparatus	Ishikawa et al., 2012	PTR	N
Coq8	110801	CG32649	Coq8	-	-	-	-	-	-	-	-	-	-	-	-	-		COQ8B	mitochondrion	Gaudet et al., 2011	MET	Y
fj	6774	CG10917	fj	-	-	-	-	-	-	-	-	-	-	-	-	-		FJX1	cell-cell signaling	Brodsky and Steller, 1996	SIG	Y
mei-41	103624	CG4252	mei-41	-	-	-	-	+ (w)	-	-	-	-	-	-	-	-		MEI41/FRP1	Cell cycle (DNA checkpoint)	﻿Brodsky et al., 2000	DNA	Y
Nipped-A	52486	CG33554	Nipped-A	-	-	+	-	-	-	-	-	-	-	-	-	+		TRRAP	Histone acetylation	﻿Guelman et al., 2006	DNA	Y
nonC	41990	CG32743	nonC	-	-	+	-	-	-	-	-	-	-	-	-	-		FRAP-related (2e-51)	NMD pathway (synapsis)	Long et al., 2010	RNA	Y
Pdk	106641	CG8808	Pdk	-	-	+ (w)	-	-	-	-	-	-	-	-	-	-		PDK	glucose homeostasis	Gaudet et al., 2011	MET	Y
RhoGAP1A	107581	CG40494	RhoGAP1A	-	-	-	-	-	-	-	-	-	+	-	-	-	wt	BCR			CYT	Y
RIOK1	57150	CG11660	RIOK1	-	-	-	-	-	-	-	-	-	+	-	-	-		RIOK1	Neuro (Stem cells renewal	Read et al., 2013	PRO	Y
RIOK2	109296	CG11859	RIOK2	+														RIOK2	Positive regulation of glial cell proliferation	Read et al., 2013	PRO	Y
Taf1	106119	CG17603	Taf1	+														TAF1	positive regulation of transcription by RNA polymerase II	Gaudet et al., 2011	DNA	Y
tefu	108074	CG6535	tefu	-	-	-	-	-	-	-	-	-	-	-	-	-		ATM (e-148)	Cell cycle (G2 checkpoint)	Rimkus et al., 2008	DNA	Y
Tor	5092-R2	CG5092	Tor	-	-	+ (s)	-	-	-	-	-	-	-	-	-	-		FRAP/TOR (FRAP 0.0)	Insulin/TOR signalling	Hennig et al., 2006	SIG	Y
o CALCIUM/CALMODULIN-DEPENDENT PROTEIN KINASES (CAMK)
AMPKα	106200	CG3051	AMPKalpha	-	-	+ (s)	-	-	-	-	+	-	+	-	-	-		SNF1A	Metabolism	Lee et al., 2007	SIG	Y
bt	46253	CG32019	bt	-	-	-	-	-	-	-	-	-	-	-	-	-		TTN	Sarcomere	Perkin and Tanentzapf 2014	PRO	Y
CaMKI	101380	CG1495	CaMKI	-	-	-	-	-	-	-	-	-	-	-	-	-		CAMK1D	calmodulin-dependent protein kinase activity		PRO	Y
CaMKII	100265	CG18069	CaMKII	-	-	-	-	-	-	-	-	-	-	-	-	-		CAMKIIδ	NMJ	﻿Gillespie and Hodge, 2013	PRO	Y
CASK	34184	CG6703	CASK	-	-	+	-	-	-	-	+	-	-	-	-	-		CAKI	NMJ	Sun et al., 2009	PRO	Y
CG4629	26574	CG4629	CG4629	-	-	-	-	-	-	-	+	-	-	-	-	-		NIM1K			MET	N
CG8485	35940	CG8485	CG8485	-	-	+ (29)	-	-	-	-	-	-	-	-	-	-		SNRK			PRO	Y
CG9222	104259	CG9222	CG9222	-	-	-	-	-	-	-	-	-	-	-	-	-		TSSK4	NMJ (S)	Sepp et al., 2008	Pro	N
CG10177	107848	CG10177	CG10177	-	-	+	-	+ (29)	-	-	+	-	-	-	-	-		DCLK1	Golgi organization	Zacharogianni et al., 2011	PRT	N
CG14305	107848	CG14305	CG14305	-	-	+ (w)	-	-	-	-	-	-	-	-	-	-		TSSK1B			Pro	N
CG17528		CG17528	CG17528															DCLK1			Pro	Y
Drak	107263	CG32666	Drak	-	+													STK17B	Cytoskeleton actin	Neubuese and Hipfner 2010	CYT	Y
grp	110076	CG17161	grp	-	-	-	-	-	-	-	-	-	+	-	-	-	wt	CHK1	Cell cycle (DNA checkpoint)	﻿Brodsky et al., 2000	DIV	Y
KP78a	26722	CG6715	KP78a	-	-	+	-	-	-	-	+ (s)	-	-	-	-	-		MARK1		Gaudet et al., 2011	CYT	Y
KP78b	105265	CG17216	KP78b	-	-	-	-	-	-	-	-	-	-	-	-	-		MARK1		Gaudet et al., 2011	CYT	Y
Lk6	109663	CG17342	Lk6	-	-	-	-	-	-	-	-	-	-	-	-	-		MKNK1	microtubule-based process	Kidd and Raff, 1997	CYT	Y
Lkb1	108356	CG9374	lkb1	-	-	-	-	-	-	-	-	-	-	-	-	-		MKNK1	microtubule-based process	Kidd and Raff, 1997	Cyt	Y
lok	110342	CG10895	lok	-	-	+	-	+ (29)	-	-	+	-	-	-	-	-		CHEK2	Cell cycle (DNA checkpoint)	Xu et al., 2001	DNA	Y
MAPk-Ak2	110317	CG3086	MAPk-Ak2	-	-	-	-	-	-	-	-	-	-	-	-	-		MAPKAPK3	regulation of JNK cascade	Seisenbacher et al., 2011	SIG	Y
Nuak1	45401	CG43143	Nuak1	-	-	+	-	-	-	+ (w)	-	-	-	-	-	-		NUAK1	autophagic protein turnover	Brooks et al., 2020	MET	Y
par-1	52556	CG8201	par-1	-	-	-	-	-	-	-	-	-	-	-	-	-		MARK3	Polarity / HSW positive regulator	Huang et al., 2013	CYT	Y
Pask	107025	CG3105	Pask	-	-	-	-	-	-	-	-	-	-	-	-	-		PASK	negative regulation of glycogen biosynthesis		MET	N
PhKγ	110638	CG1830	PhKgamma	-	-	+	-	-	-	-	+ (s)	-	-	-	-	-		PHKG1			PRO	Y
PKD	106255	CG7125	PKD	+													S-P(w)	PRKD3	Cell cycle, cytoskeleton, death	Maier et al., 2006	MET	Y
sff	100717	CG6114	sff	-	-	-	-	-	-	-	-	-	+	-	-		wt	BRSK1	NMJ (vesicular transport)	Baas et al., 2011	PRO	N
Sik2	103739	CG4290	Sik2	+										-	-		wt	SIK2	energy homeostasis	Choi et al. 2011	PRO	N
Sik3	39864	CG42856	Sik3	-	-	-	-	+ (w)	-	-	+	-	-	-	-	-		SIK3	energy homeostasis	Choi et al. 2015	MET	Y
sqa	101640	CG42347	sqa	-	-	+	-	+	-	-	-	-	-	-	-	-		MYLK3	Cytoskeleton actin	Kiger et al., 2003	CYT	N
Strn-Mlck		CG44162	Strn-Mlck															MLCK	Muscle	﻿Champagne et al., 2000	CYT	Y
trbl	106774	CG5408	trbl	-	-	-	-	-	-	-	+ (s)	-	-	-	-	-		TRIB2	Insulin signalling	Das et al., 2014	MET	Y
Unc-89	106267	CG33519	Unc-89	-	-	-	-	+	-	-	+	-	-	-	-	-		SPEG	Muscle	﻿Schnorrer et al., 2010	CYT	N
o CK1 KINASES (CKI)
Asator	45121	CG11533	Asator	-	-	-	-	-	-	-	-	-	-	-	-	-		TTBK1	Mitotic Spindle	Qi et al., 2009	DIV	Y
ball	108630	CG6386	ball	-	-	-	+ (s)	-	-	-	-	-	-	-	-	+		VRK1	histone phosphorylation	Aihara et al., 2004	DNA	Y
CG2577	105471	CG2577	CG2577	+	-	-	-	-	-	-	-	-	-	-	-	-	S(s)/WA/V+	CSNK1A1			PRO	N
CG7094	108273	CG7094	CG7094	-	-	-	-	-	-	-	-	-	-	-	-	-		CSNK1A1L			PRO	N
CG8878	100985	CG8878	CG8878	-	-	-	+ (s)	-	-	-	-	-	-	-	-	-		VRK3	EGFR/MAPK positive regulator (S)	Ashton-Beaucage et al., 2014	SIG	Y
CG9962	108721	CG9962	CG9962	-	-	-	-	-	-	-	-	-	-	-	-	-		CSNK1A1			PRO	N
CG12147	101875	CG12147	CG12147	-	-	-	-	-	-	-	-	-	-	-	-	-	wt	CSNK1A1			PRO	N
CkIα	110768	CG2028	CkIalpha	+	+												S(s)/WA(s)	CKIα	Hh	Jia et al., 2010	SIG	Y
CG15224	106845	CG15224	CkIIβ	-	+								-	-	-		S-P(s)	CSNK2B	Hh	Jia et al., 2010	SIG	Y
dco	9241	CG2048	dco	-	-	-	-	-	-	-	-	-	-	-	-	-		CSNK1D	Wg regulator	Klein et al., 2006	PRO	Y
gish	106826	CG6963	gish	-	-	+	-	-	-	-	-	-	-	-	-	+		CSNK1G3	Wg positive regulator	Zhang et al., 2006	PTR	Y
o CMGC KINASES (CMGC)
CMGC KINASES (UNCLASSIFIED)
CG7236		CG7236	CG7236															CDKL1			PRO	N
CG42366	108102	CG42366	CG42366	-	-	+	-	+ (s)	-	-	-	-	+	-	-	-		ICK			PRO	N
CkIIα	BL31645	CG17520	CkIIalpha	-	-	-	+	-	-	-	-	-	-	-	-	-		CKIIα	Cell cycle (centrosomes)// Hh	﻿Ducat et al., 2008	PRO	Y
Doa	102520	CG42320	Doa	+														CLK2	Autophagy (salivary gland)	Gorski et al., 2003	MET	Y
CYCLIN DEPENDENT KINASES
Cdc2rk	100299	CG1362	Cdc2rk	-	-	-	-	-	-	-	-	-	-	-	-	-		CDK10	catalytic step 2 spliceosome	Herold et al., 2009	DIV	Y
Cdk1	106130	CG5363	Cdk1	+													S-P(s)/WA	CDK1	Cell cycle	Stern et al., 1993	DIV	Y
Cdk2	104959	CG10498	Cdk2	+	+												S-P(s)/WA	CDK2	STAT stabilization// Cell cycle	﻿Chen et al., 2003	DIV	Y
Cdk4	40577	CG5072	Cdk4	-	-	+	-	-	-	-	-	-	-	-	-	+		CDK6	Cell cycle	Meyer et al., 2000	DIV	Y
Cdk5	104491	CG8203	Cdk5	-	-	-	-	-	-	-	-	-	-	-	-	-		CDK5	NMJ development	Connell-Crowley et al., 2000	DIV	Y
Cdk7	103413	CG3319	Cdk7	-	-	+	-	-	-	-	-	-	-	-	-	-		CDK7	Cell cycle (Cdk activation)	Larochelle et al., 1998	DIV	Y
Cdk8	107187	CG10572	Cdk8	-	-	+	-	+	-	-	-	-	-	-	-	-		CDK8	Transcription regulation / RNA processing	﻿Chen et al., 2012	DIV	Y
Cdk9	103561	CG5179	Cdk9	+													S-P(s)/CD	CDK9	Heat shock gene expression, histone methylation and elongation factor recruitment	﻿Eissenberg et al., 2007	DIV	Y
Cdk12	25510	CG7597	Cdk12	-	-	-	+ (s)	-	-	-	-	-	-	-	-	-		CDK12	phosphorylation of RNA polymerase II C-terminal domain	﻿Bartkowiak et al., 2010	DNA	Y
CG6800	104255	CG6800	CG6800	-	-	-	-	-	-	-	-	-	-	-	-	-		CDK20	-		DIV	Y
Eip63E	106824	CG10579	Eip63E	-	-	-	-	-	-	-	-	-	+	-	-	-	wt	CDK14	Ecdison response	﻿Stowers et al., 2000	DIV	Y
Pitslre	107303	CG4268	Pitslre	+													wt	CDK11B	positive regulation of Toll signaling pathwa	Kanoh et al., 2015	SIG	Y
DUAL SPECIFICITY TYROSINE-PHOSPHORYLATION REGULATED KINASES
CG7028	107042	CG7028	CG7028	+	+												S-P(s)	PRPF4B	catalytic step 2 spliceosome	Herold et al., 2009	RNA	Y
Dyrk2	101376	CG4551	Dyrk2	-	-	-	-	-	-	-	-	-	-	-	-	-		DYRK4	response to light stimulus	Luebbering et al., 2012	PRO	Y
Dyrk3		CG40478	Dyrk3															DYRK2			PRO	Y
Hipk	108254	CG17090	Hipk	-	-	+ (s)							N	-	-	-		HIPK1	positive regulation of wnt signaling pathway	﻿Lee et al., 2009	SIG	Y
mnb	107066	CG42273	mnb	-	-	+	-	-	+	-	-	-	-	-	-	-		MNB	HSW signalling	﻿Degoutin et al., 2013	SIG	Y
GLYCOGEN SYNTHASE 3-LIKE KINASES
gskt	25641	CG31003	gskt	-	-	-	+	-	-	-	+	-	-	-	-	-		GSK3B	Male gamete generation	Kalamegham et al., 2007	PRO	N
Pk34A	101146	CG5182	Pk34A	-	-	-	-	-	-	-	-	-	+	-	-	-	wt	GSK3A			PRO	N
sgg	2621-R3	CG2621	sgg	+													V+/Q+	GSK3A	Wg/ Hh / SAPK NMJ // EGFR/MAPK negative regulator (mammals)	﻿Price and Kalderon 2002	SIG	Y
MITOGEN ACTIVATED PROTEIN KINASES (MAPK)
bsk	104569	CG5680	bsk	-	-	-	-	-	-	-	-	-	-	-	-	-		MAPK10	JUN kinase activity	Sluss et al., 1996	SIG	Y
p38a	102484	CG5475	p38a	-	-	-	-	-	-	-	-	-	-	-	-	-		MAPK14	MAPK cascade	Han et al., 1998	PRO	Y
p38b	108099	CG7393	p38b	-	-	-	-	-	-	-	+ (s, 29)	-	-	-	-	-		MAPK14	MAPK cascade	Han et al., 1998	IMM	Y
p38c		CG33338	CG33338															MAPK14	p38MAPK cascade	Chakrabarti et al., 2014	IMM	Y
rl	109108	CG12559	rl	+	+												S/V-	MAPK1	MAPK cascade	Oellers and Hafen, 1996	SIG	Y
Erk7	109661	CG32703	Erk7	-	-	-	-	-	-	-	-	-	-	-	-	-		ERK7 (4e-96)	Secretory/endocytic pathway	Zacharogianni et al., 2011	PRO	N
nmo	104885	CG7892	nmo	-	-	+	-	+	-	-	+	-	-	-	-	-		NEMO/NLK	imaginal development	Verheyen et al., 2001	SIG	Y
SERINE-ARGININE PROTEIN KINASES
CG8565	100449	CG8565	CG8565	-	-	-	-	-	-	-	-	-	-	-	-	-		SRPK1			Pro	N
SRPK	103416	CG8174	SRPK	-	-	-	-	-	-	-	-	-	-	-	-	-		SRPK1	spindle assembly involved in female meiosis	Loh et al., 2012	Pro	Y
Srpk79D	47544	CG11489	Srpk79D	-	-	-	-	-	-	-	+ (w)	-	-	-	-	-		SRPK3	NMJ	Johnson et al., 2009	Pro	N
o OTHER CONVENTIONAL PROTEIN KINASE DOMAIN KINASES (O-PK)
Aduk	103725	CG8866	Aduk	-	-	-	-	-	-	-	-	-	+	-	-		wt	ULK3	autophagy	Braden and Neufeld, 2016	Pro	Y
Atg1	16133	CG1347	Atg17	-	-	-	-	-	-	-	-	-	-	-	-	-		RB1CC1	autophagy	Scott et al., 2007	MET	Y
aurA	108446	CG3068	aurA	-	-	+ (s)	-	+ (s)	-	-	-	-	-	-	-	-		AURKB	Cell cycle	Glover et al., 1995	DIV	Y
aurB	104051	CG6620	aurB	-	-	+ (s)	-	-	-	-	-	-	+	-	-	+		AURKB	Cell cycle	Giet and Glover, 2001	DIV	Y
aux	103426	CG1107	aux	+													S-P/WA(s)	GAK	clathrin-dependent endocytosis	Hagedorn et al., 2006	PTR	Y
Bub1	101096	CG14030	Bub1	-	-	+	-	-	-	-	+ (29)	-	-	-	-	-		BUB1	Cell cycle (Mitosis checkpoint)	Logarinho et al., 2004	DIV	Y
BubR1	26109	CG7838	BubR1	-	-	+	-	+ (N)	-	-	-	-	-	-	-	-		BUB1	Cell cycle (DNA checkpoint)	Logarinho et al., 2004	DIV	Y
Cdc7	104902	CG32742	Cdc7	-	-	+ (s)	-	-	-	-	-	-	-	-	-	+		CDC7	Cell cycle (replication; folicule cells)	Stephenson et al., 2015	DIV	Y
CG1227	105610	CG1227	CG1227	+													S-P	STK16	positive regulation of cell size	Cully et al., 2010	Pro	Y
CG4041	108887	CG4041	CG4041	-	-	-	-	-	-	-	-	-	+	-	-	+	wt	RAB/GAP domain and PK domain	Secretory/endocytic pathway S	Zacharogianni et al., 2011	PTR	Y
CG4945	24683	CG4945	CG4945	-	-	-	-	-	-	-	-	-	-	-	-	-		SBK1	Mesoderm development	Furlong et al., 2011	Pro	N
CG5790	110683	CG5790	CG5790	-	-	+	-	+ (w)	-	-	-	-	-	-	-	-		CDC7	Dbf4-dependent protein kinase complex	Stephenson et al., 2015	DNA	N
CG8173	105661	CG8173	CG8173	-	-	-	-	-	-	-	-	-	+	-	-	-		PBK			Pro	Y
CG8726	109451	CG8726	CG8726	-	-	-	-	-	-	-	-	-	-	-	-	-		PXK			Pro	Y
CG11486	42492	CG11486	PAN3	-	-	-	-	-	-	-	-	-	-	-	-	-		PAN3	NOT protein kinase activity	Anamika et al., 2009	RNA	Y
CG17698	105884	CG17698	CG17698	-	-	-	-	-	-	-	-	-	-	-	-	-		CAMKK1			Pro	Y
fu	27663	CG6551	fu	-	-	-	+	-	-	-	-	-	-	-	-	-		STK36	Hh signalling	﻿Fukumoto et al., 2001	Sig	Y
Gcn2	103976	CG1609	Gcn2	-	-	-	-	-	-	-	-	-	-	-	-	-		EIF2AK4	Translation regulation	Santoyo et al., 1997	RNA	Y
Haspin		CG40080	Haspin															HASPIN	histone kinase activity (H3-T3 specific)	Fresán et al., 2020	DNA	Y
IKKβ	26427	CG4201	IKKbeta	-	-	-	-	-	-	-	-	-	-	-	-	-		IKBKB	Immune response	﻿Ertürk-Hasdemir et al., 2009	PRO	Y
IKKε	103748	CG2615	IKKepsilon	-	-	-	-	-	-	-	-	-	-	-	-	-		TBK1	SOP development	Kuranaga et al., 2006	PRO	Y
Ire1	39562	CG4583	Ire1	-	-	-	-	-	-	-	-	-	-	-	-	-		ERN1	UPR (Unfolded Protein Response)	Plongthongkum et al., 2007	PRO	Y
Madm	101758	CG1098	Madm	-	-	+ (s)	-	-	-	-	-	-	-	-	-	-		NRBP1	Secretory/endocytic pathway // Cell growth & proliferation	Gluderer et al., 2010	PTR	Y
meng	100163	CG11221	meng	-	-	+	-	-	-	-	-	-	+	-	-	-		SBK1	long-term memory	Lee et al., 2018	PRO	Y
Mos	110435	CG8767	Mos	-	-	-	-	-	-	-	-	-	+	-	-	-			positive regulation of MAPK cascade	Ivanovska et al., 2004	SIG	N
Mps1	110572	CG7643	Mps1	-	-	-	-	-	-	-	-	-	-	-	-	-		TKK(3e-53)	Cell cycle (DNA checkpoint)	Kondo and Perrimon, 2011	DIV	Y
Myt1	105157	CG32417	Myt1	-	-	-	-	-	-	-	+	-	-	-	-	-		MYT1	Cell cycle	Price et al.,2002	DIV	Y
Nak	109507	CG10637	Nak	-	-	-	-	-	-	-	-	-	-	-	-	-		MOS	Asymetric cell division	Chien et al, 1998	PTR	Y
Nek2	103408	CG17256	Nek2	-	-	-	-	-	-	-	-	-	-	-	-	-		NEK2	Cell cycle (centrosome maturation)	Prigent et al., 2005	DIV	Y
niki	100823	CG10951	niki	-	-	-	-	-	-	-	-	-	-	-	-	-		NEK8	Neural development (S)	Sepp et al., 2008	PRO	Y
PEK	110278	CG2087	PEK	-	-	-	-	+	-	-	+	-	-	-	-	-		EIF2AK3	Cell cycle (Mitosis checkpoint)	﻿Malzer et al., 2010	PRO	Y
Pink1	109614	CG4523	Pink1	-	-	-	-	-	-	-	-	-	-	-	-	-		PINK1	Mitochondrion organization	Yang et al., 2006	MET	Y
png	31500	CG11420	png	-	-	-	-	-	-	-	-	-	-	-	-	-		NEK11	positive regulation of mitotic cell cycle, embryonic	Fenger et al., 2000	DIV	Y
polo	20177	CG12306	polo	+														PLK1	Cell cycle	Carmena et al., 1998	DIV	Y
Prpk	27301	CG10673	Prpk	-	-	-	-	-	-	-	-	-	-	-	-	-		TP53RK	Insulin	Ibar et al., 2013	SIG	Y
SAK	105102	CG7186	SAK	-	-	-	-	-	-	-	-	-	-	-	-	-		PLK4	Cell cycle (centrioles asembly)	Brownlee et al., 2011	DIV	Y
Slob	100987	CG43756	Slob	-	-	-	-	-	-	-	-	-	-	-	-	-		PXK	NOT protein kinase activity	Anamika et al., 2009	PRO	N
Tlk	105732	CG34412	Tlk	+	+												WM	TLK2	Cell cycle (chromatin dinamics)// Notch regulation	Carrera et al., 2003	DIV	Y
Vps15	BL34092	CG9746	Vps15	-	-	-	-	+ (N)	-	-	-	-	-	-	-	-		PIK3R4	Autophagy	Lindmo et al., 2008	PTR	Y
Wnk	106928	CG7177	Wnk	-	-	+ (s)	-	-	-	-	-	-	-	-	-	-		WNK1	wing disc development	Serysheva et al., 2013	PRO	Y
o STE KINASES (STE)
STE11 KINASES (MAPK KINASE KINASES)
Ask1	110228	CG4720	Ask1	-	-	-	-	-	-	-	-	-	+	-	-	-	wt	MAP3K15	positive regulation of JNK cascade	Sekine et al., 2011	SIG	Y
Mekk1	110339	CG7717	Mekk1	-	-	+	-	-	-	-	-	-	-	-	-	-		MAP3K4	positive regulation of JNK cascade	Inoue et al., 2001	SIG	Y
STE20 KINASES (STE20)
GERMINAL CENTER KINASES
fray	106919	CG7693	fray	-	-	+	-	-	-	-	-	-	-	-	-	-		OXSR1	Wing disc development	Serysheva et al., 2013	PRO	Y
GckIII	107158	CG5169	GckIII	-	-	+	-	+ (w)	-	-	-	+	-	-	-	+		STK24	Cell adhesion (SJ trachea)	Song et al., 2013	PRO	Y
hpo	104169	CG11228	hpo	-	-	+	-	-	-	-	-	-	-	-	-	-	S(L)/WD	STK3	HSW signalling	Udan et al., 2003	SIG	Y
hppy	103580	CG7097	hppy	-	-	-	-	-	-	-	-	-	-	-	-	-		MAP4K3	TORC1 & SAPK	Resnik-Docampo and de Celis, 2011	SIG	Y
msn	101517	CG16973	msn	-	-	+	-	-	-	-	+	-	-	-	-	+		TNIK	SAPK	Su et al., 1998	SIG	Y
ninaC	110702	CG5125	ninaC	-	-	-	-	-	-	-	-	-	-	-	-	-		NINA C	adaptation of rhodopsin mediated signaling	Lee and Montell, 2004	PRO	N
Slik	43784	CG4527	Slik	-	-	+	-	-	-	-	-	-	-	+	-	-		STK10	Proliferation & cell survival	Hipfner and Cohen, 2003	DIV	Y
Stlk		CG40293	Stlk															STRADA	NOT protein kinase activity	Anamika et al., 2009	PRO	Y
Tao	17432	CG14217	Tao	-	-	-	-	+	-	-	-	-	+	-	-	-	V+(N)/S(L)	TAOK1	HSW	Poon et al., 2011	SIG	Y
P21-ACTIVATED KINASES
mbt	109880	CG18582	mbt	-	-	+ (w)	-	-	-	-	+	-	-	-	-	-		PAK4	Cell adhesion (AJ)	Menzel et al., 2008	CA	Y
Pak	108937	CG10295	Pak	-	-	-	-	-	-	-	+	-	-	-	-	-		PAK1	Cytoskeleton actin (Dorsal closure)	Conder et al., 2004	CYT	Y
Pak3	107260	CG14895	Pak3	-	-	+ (L)	-	-	-	-	-	-	-	-	-	-		PAK3	Cytoskeleton actin// EGFR/MAPK (mammals)	Mentzel and Raabe 2005	CYT	Y
STE7 KINASES (MAPK KINASES)				-									-	-	-	-
Dsor1	107276	CG15793	Dsor1	-	+	-	-	-	-	-	-	-	-	-	-	-	V-	MAP2K1	EGFR/MAPK	Tsuda et al., 1993	SIG	Y
hep	109277	CG4353	hep	-	-	-	-	-	-	-	-	-	-	-	-	-		MAP2K7	positive regulation of JNK cascade	Geuking et al., 2009	SIG	Y
lic	106822	CG12244	lic	-	-	-	-	-	-	-	-	-	-	-	-	-		MAP2K6	p38	Han et al., 1998	SIG	Y
Mkk4	108561	CG9738	Mkk4	-	-	+ (w)	-	-	-	-	-	-	-	-	-	-		MAP2K4	SAPK	Han et al., 1998	SIG	Y
o TYROSINE KINASE-LIKE KINASES (TKL)
NON-RECEPTOR TLK KINASES
cdi	109409	CG6027	cdi	-	-	-	-	-	-	-	-	-	-	-	-	-		TESK2	actin filament organization	Sesé et al., 2003	CYT	Y
Ilk		CG10504	Ilk															ILK	Cytoskeleton	Zervas et al., 2001	CA	Y
ksr	110621	CG2899	ksr	-	-	-	+	-	+	-	-	-	-	-	-	-		KSR2	EGFR/MAPK signalling	Therrien et al., 1995	SIG	Y
LIMK1	25344	CG1848	LIMK1	-	-	-	-	-	-	-	-	-	-	-	-	-		LIMK1	Citoskeleton actin (PCP) // Ecdison response	Chen et al., 2004	PRO	Y
Lrrk	105630	CG5483	Lrrk	-	-	-	-	-	-	-	-	-	-	-	-	-		LRRK1	regulation of microtubule cytoskeleton organization	Godena et al., 2014	CYT	Y
pll	103774	CG5974	pll	-	-	-	-	-	-	-	-	-	+	-	-	-	wt	IRAK4	Toll signaling pathway	Huang et al., 2010	SIG	Y
Raf	107766	CG2845	Raf	-	-	+	-	-	+	-	-	-	-	-	-	-		BRAF	EGFR/MAPK signalling	Ambrosio et al., 1989	SIG	Y
slpr	106449	CG2272	slpr	-	-	+	-	-	-	-	+	-	-	-	-	-		MAP3K9	positive regulation of JNK cascade	Stronach and Perrimon, 2002	SIG	Y
Tak1	18492-R1	CG18492	Tak1	-	-	-	-	-	-	-	-	-	-	-	-	-		MAP3K7	positive regulation of JNK cascade	Takatsu et al., 2000	SIG	Y
Takl1	BL55903	CG31421	Takl1	-	-	+	-	-	-	-	-	-	-	-	-	-		MAP3K7			SIG	N
Takl2	104701	CG4803	Takl2	-	-	+	-	+ (w)	-	-	+	-	-	-	-	-		MAP3K7			PRO	N
wnd	103410	CG8789	wnd	-	-	-	-	-	-	-	-	-	+	-	-	-	wt	MAP3K13	regulation of terminal button organization	Klinedinst et al., 2013	PRO	Y
TGF-BETA TYPE II RECEPTORS				-									-	-	-	-
put	107071	CG7904	put	-	-	-	+	-	-	-	-	-	-	-	-	-		ACVR2B	BMP signalling	﻿Ruberte et al., 1995	SIG	Y
wit	42244	CG10776	wit	-	-	+ (w)	-	-	-	-	-	-	-	-	-	-		BMPR2	NMJ	Marques et al., 2003	SIG	Y
TGF-BETA TYPE I RECEPTORS
babo	106092	CG8224	babo	-	-	+	-	-	-	-	-	-	-	-	-	-		TGFBR1	TGFβ signalling	Brummel et al., 1999	SIG	Y
sax	46358	CG1891	sax	-	-	-	+ (w)	-	-	-	-	-	-	-	-	-		ACVR1	BMP signalling	Nellen et al., 1994	SIG	Y
tkv	105834	CG14026	tkv	-	-	-	+	-	-	-	-	-	-	-	-	-		BMPR1B	BMP signalling	Penton et al., 1994	SIG	Y
o TYROSINE KINASES (TK)
NON-RECEPTOR TYROSINE KINASES
Abl	110186	CG4032	Abl	-	-	-	-	-	-	-	-	-	-	-	-	-		ABL2	Cytoskeleton	Grevengoed et al., 2001	CYT	Y
Ack	39857	CG14992	Ack	+	-	-	-	-	-	-	-	-	+	-	-	-	S/V+(w)	TNK2	negative regulation of hippo signaling	Schoenherr et al., 2012	SIG	Y
Ack-like	100169	CG43741	Ack-like	-	-	-	-	-	-	-	-	-	-	-	-	-		SYK	myosin filament assembly	Zahedi et al., 2008	CYT	Y
Btk29A	106962	CG8049	Btk29A	-	-	-	-	-	-	-	-	-	-	-	-	-		TEC	Cytoskeleton actin (salivary glands)	Chandrasekaran and Beckendorf, 2005	SIG	Y
CG3277	108052	CG3277	CG3277	-	-	-	-	-	-	-	-	-	-	-	-	-		FGFR1			PRO	N
Csk	109813	CG42317	Csk	-	-	+	-	-	-	-	-	-	-	+ (lan)	-	-		CSK	Src, SAPK & JAK/STAT	Read et al., 2004	SIG	Y
Fak	108608	CG10023	Fak	-	-	-	-	-	-	-	-	-	-	-	-	-		PTK2	focal adhesion	Macagno et al., 2014	CA	Y
FER	107266	CG8874	FER	-	-	-	-	-	-	-	-	-	-	-	-	-		FER	Cytoskeleton actin (dorsal closure)	Murray et al., 2006	CYT	Y
hop	102830	CG1594	hop	-	-	-	-	-	-	-	-	-	+	-	-	-		AK2	JAK/STAT	Binari and Perrimon, 1994	SIG	Y
Shark	105706	CG18247	Shark	-	-	-	-	-	-	-	-	-	-	-	-	-		ZAP70	JNK cascade	Fernandez et al., 2000	SIG	Y
Src42A	17644	CG44128	Src42A	-	-	+	-	-	+ (29)	-	-	-	-	-	-	-		FRK	SAPK // AJ //EGFR/MAPK	Tateno, et al., 2000	SIG	Y
Src64B	35252	CG7524	Src64B	-	-	+ (w, 29)	-	-	-	-	-	-	-	-	-	-		FYN	Cytoskeleton actin	Shindo et al., 2008	SIG	Y
Wee1	106329	CG4488	Wee1	-	-	-	-	-	-	-	-	-	-	-	-	-		WEE1	Cell cycle	Campbellet al., 1995	DIV	Y
RECEPTOR TYROSINE KINASES
Alk	107083	CG8250	Alk	-	-	-	-	-	-	-	-	-	-	-	-	-		ALK	EGFR/MAPK (CNS)	Gouzi et al., 2011	SIG	N
btl	110277	CG32134	btl	-	-	-	-	-	-	-	-	-	-	-	-	-		FGFR1	FGFR/MAPK (trachea)	﻿Ohshiro et al., 2002	SIG	Y
Cad96Ca	49398	CG10244	Cad96Ca	-	-	-	-	-	-	-	-	-	-	-	-	-		FGFR1	Secretory/endocytic pathway S	Zacharogianni et al., 2011	CA	Y
Ddr	52126	CG33531	Ddr	-	-	-	-	-	-	-	-	-	-	-	-	-		DDR2	-		PRO	Y
dnt	106056	CG17559	dnt	-	-	-	-	-	-	-	-	-	-	-	-	-		RYK	Muscle attachment	Oates et al., 1998	PRO	Y
drl	100039	CG17348	drl	-	-	-	-	-	-	-	-	-	+	-	-	-		RYK	Wnt5 (glial cells)	Yao et al., 2007	PRO	Y
Drl-2	102192	CG3915	Drl-2	-	-	-	-	-	-	-	-	-	+	-	-	-		RYK	Wnt5 (olphatory cells)	﻿Sakurai et al., 2009	SIG	N
Egfr	107130	CG10079	Egfr	-	-	+	-	-	+	-	-	-	-	-	-	-		EGFR	EGFR/MAPK	Livneh et al., 1985	SIG	Y
Eph	110448	CG1511	Eph	-	-	-	-	-	-	-	-	-	-	-	-	-		EPHB1	PNS development	Dearborn et al., 2012	SIG	Y
htl	27180	CG7223	htl	-	-	-	-	-	-	-	-	-	-	-	-	-		FGFR3	Neural development	Shishido et al., 1997	SIG	Y
InR	992	CG18402	InR	-	-	+ (s)	-	-	-	-	-	-	-	-	-	-		IGF1R	Insulin	Yamaguchi et al., 1995	SIG	Y
Nrk	103804	CG4007	Nrk	-	-	-	-	-	-	-	-	-	-	-	-	-		MUSK	Neural development	Oishi et al., 1997	CA	Y
otk	104688	CG8967	otk	-	-	-	-	-	-	-	-	-	-	-	-	-		PTK7	Wg negative regulator	Peradziryi et al., 2011	SIG	Y
Pvr	105353	CG8222	Pvr	+	+												S-P	FLT1	EGFR/MAPK & TORC1	Tran et al., 2013	SIG	Y
Ret	843	CG14396	Ret	-	-	-	-	-	-	-	+	-	-	-	-	-		RET	positive regulation of cell-matrix adhesion	Soba et al., 2015	CA	Y
Ror	29930	CG4926	Ror	-	-	-	-	-	-	-	-	-	-	-	-	-		ROR2	Neural development	﻿Wilson et al., 1993	SIG	Y
sev	107048	CG18085	sev	-	-	-	-	+ (w)					-	-	-	-		ROS1	EGRF/MAPK (eye)	Tomlinson and Ready, 1987	SIG	N
Tie	27087	CG7525	Tie	-	-	+ (s)	-	+ (N)	+ (pcv)	-	-	-	-	-	-	-		FGFR1	Antiapoptotic effect	Bilak et al., 2014	SIG	Y
tor	101154	CG1389	tor	-	-	+ (s)	-	-	-	-	-	-	-	-	-	-		PDGFRB	Torso pathway	Ambrosio et al., 1989	SIG	N

## Sheet: Phosphatases
LINK	RNAi	CG	GN	Phenotpe	H Ort	MF	REF	MP	EXP
5'-NUCLEOTIDASES
NT5E-2	106640	CG30104	NT5E-2	WF(s)		5'-nucleotidase activity	﻿Fenckova et al., 2011	DNA	N
veil	100050	CG4827	veil	S(w)		5'-nucleotidase activity	﻿Fenckova et al., 2011	MET	N
ACID PHOSPHATASES
Acph-1	110470	CG7899	Acph-1	wt // wt	ACP2		﻿Yasbin et al., 1978	CGh	Y
CG1637		CG1637			ACP7		FlyBase Curators et al., 2004	CGh	Y
CG6656	104175	CG6656	CG6656	wt	ACP2			CGh	Y
CG9449	102991	CG9449	CG9449	wt	ACPP			CGh	Y
CG9451	109721	CG9451	CG9451	WF(s)/ds	ACP4			CGh	N
CG9452	100887	CG9452	CG9452	WD(w) // wt	ACP2			CGh	N
ALKALINE PHOSPHATASES
Alp1	110733	CG5656	Alp1	wt				CGh	Y
Alp2		CG3290	Alp2		ALPPL2			CGh	N
Alp4	110043	CG1462	Alp4	wt	ALPP	epithelial fluid transport	Yang et al., 2000	CGh	N
Alp5		CG10827	Alp5		ALPL			CGh	Y
Alp6	43231	CG1809	Alp6	wt	ALPI			CGh	N
Alp7	19989	CG3292	Alp7	PL/nec	ALPPL2			CGh	N
Alp8	101069	CG32643	Alp8	wt	ALPPL2			CGh	N
Alp9		CG5150	Alp9		ALPI			CGh	N
Alp10	104767	CG10592	Alp10	WF(s)/ds	ALPI			CGh	Y
Alp11	104510	CG8105	Alp11	WA	ALPI			CGh	Y
Alp12	6386	CG16771	Alp12	wt	ALPL			CGh	Y
Alp13	51985	CG5361	Alp13	wt	ALPI			CGh	N
CG5567	106981	CG5567	CG5567	WA				CGh	Y
phu	100052	CG8147	phu	wt	ALPI	response to hypoxia	Jha et al., 2016	CGh	Y
LIPID PHOSPHATE PHOSPHATASES
CG11425	103037	CG11425	CG11425	wt	PLPP1			MET	Y
CG11426	42600	CG11426	CG11426	wt	PLPP2	phototransduction		PRO	Y
CG11437	9452	CG11437	CG11437	WA/S	PLPP1			MET	Y
CG11438	11438-R2	CG11438	nAChRbeta1	wt	PLPP1			MET	Y
CG12746	104989	CG12746	CG12746	wt	PLPP5			MET	Y
laza	109898	CG11440	laza	S/V+/WA (29º)	PLPP1	phototransduction	Garcia-Murillas et aL., 2006	SIG	Y
Lpin	107707	CG8709	Lpin	WS(dp)/F	LPIN3	Lipid homeostasis		DNA	Y
wun	51091	CG8804	wun	wt	PLPP1	germ cell development	Renault et al., 2010	MET	Y
wun2	103452	CG8805	wun2	wt	PLPP1	germ cell development	Renault et al., 2010	MET	Y
SUGAR PHOSPHATASES
fbp	108554	CG31692	fbp	wt				MET	Y
G6P	7261	CG15400	G6P	wt				MET	Y
Pfrx	25959	CG3400	Pfrx	S/V-				MET	Y
PHOSPHATIDYLINOSITOL PHOSPHATE AND INOSITOL PHOSPHATE PHOSPHATASES
5PtaseI	33768	CG42283	5PtaseI	S/V+/WA	INPP5A			MET	Y
CG6707	110291	CG6707	CG6707	WF(s)/ds	IPIP4P1		﻿Balakrishnan et al., 2015	MET	Y
CG6805	107728	CG6805	CG6805	wt	INPP5K			MET	Y
CG7789		CG7789	CG7789					MET	Y
CG7956	22638	CG7956	CG7956	wt	INPP5F			MET	Y
CG9389	44663	CG9389	CG9389	S(w) (29º)	IMPA1			SIG	N
CG9391	23725	CG9391	CG9391	wt	IMPA1			MET	Y
CG9784	108075	CG9784	CG9784	WA/WD	INPP5K			SIG	Y
CG15743	42686	CG15743	CG15743	S				SIG	Y
CG17026	49200	CG17026	CG17026	wt	IMPA2			MET	N
CG17027	103270	CG17027	CG17027	wt	IMPA1			MET	N
CG17028	100100	CG17028	CG17028	wt	IMPA1			MET	N
CG17029	49566	CG17029	CG17029	WA	IMPA1			MET	N
CG42271	100176	CG42271	CG42271	WA (s)/V+	INPP4A			MET	Y
FIG4	107084	CG17840	FIG4	wt	FIG4	Compound eye morphogenesis	Kushimura et al., 2018	SIG	Y
INPP5E	16048	CG10426	INPP5E	wt	INPP5E	Sensory perception of sound	Park et al., 2015	MET	Y
Ipp	110775	CG3028	Ipp	WF(s)	INPP1	Chemical synaptic transmission	Acharya et al., 1998	MET	Y
Mipp1	101634	CG4123	Mipp1	S/V-(cv)/WD	MINPP1	positive regulation of filopodium assembly	Cheng and Andrew, 2015	MET	Y
Mipp2	108018	CG4317	Mipp2	wt	MINPP1			SIG	Y
Ocrl	110796	CG3573	Ocrl	wt	INPP5B	regulation of cytokinesis	Carin et al., 2019	SIG	Y
Pten	101475	CG5671	Pten	S(L)	PTEN	negative regulation of insulin receptor signaling pathway	Britton et al., 2002	SIG	Y
Sac1	44376	CG9128	Sac1	LPL/nec	SACM1L	cytoplasmic microtubule organization	Forrest et al., 2013	SIG	Y
Synj	46070	CG6562	Synj	V+(w) (29º)	SYNJ1	clathrin-dependent synaptic vesicle endocytosis	Verstreken et al., 2003	PTR	Y
HAD FAMILY NON-PROTEIN PHOSPHATASES
aay	110661	CG3705	aay	WD	PSPH	L-serine biosynthetic process	Gaudet et al., 2011	MET	Y
CG1814	106195	CG1814	CG1814	WA/WD	NT5DC3	5'-nucleotidase activity	Gaudet et al., 2011	DNA	Y
CG2277	108903	CG2277	CG2277	WF(s)/ds // wt	NT5DC1	5'-nucleotidase activity	Gaudet et al., 2011	DNA	Y
CG2680	105176	CG2680	CG2680	wt	PDXP			PRO	N
CG5171	108686	CG5171	CG5171	wt				MET	Y
CG5177	103024	CG5177	CG5177	LL/EPL/nec		NOT trehalose-phosphatase activity	Yoshida et al., 2016	MET	Y
CG5567	106981	CG5567	CG5567	WA	PGP			PRO	Y
CG5577	22163	CG5577	CG5577	wt	PDXP			CGh	N
CG10352	104658	CG10352	CG10352	WF(s)	PGP			PRO	Y
CG11291	100845	CG11291	CG11291	wt	PDXP			PRO	N
CG12173	31676	CG12173	CG12173	wt	ENOPH1	L-methionine salvage from methylthioadenosine	Gaudet et al., 2011	MET	Y
CG12237		CG12237	CG12237		PHOSPHO2			CGh	Y
CG14212	104555	CG14212	CG14212	WF(s)	PHOSPHO1			CGh	Y
CG15739	106016	CG15739	CG15739	WF(s)	PDXP			MET	N
CG15771	106331	CG15771	CG15771	WF(s)	NANP			CGh	Y
CG17294	39105	CG17294	CG17294	wt	HDHD2			CGh	Y
CG32487	26154	CG32487	CG32487	wt	PDXP			CGh	N
CG32488	100129	CG32488	CG32488	wt	PGP			CGh	N
CG32549	103916	CG32549	CG32549	WF(s)	NT5C2	5'-nucleotidase activity	5'-nucleotidase activity	DNA	Y
cN-IIIB	26173	CG3362	cN-IIIB	wt	NT5C3B	ribonucleoside monophosphate catabolic process	Buschmann et al., 2013	MET	Y
PNKP	108251	CG9601	CG9601	wt	PNKP	DNA repair	Gaudet et al., 2011	DNA	Y
Tps1		CG4104	Tps1			trehalose-phosphatase activity	Yoshida et al., 2016	MET	N
HAD FAMILY PROTEIN PHOSPHATASES
CG8584	107849	CG8584	CG8584	wt	CTDNEP1			PRO	N
CG12078	101274	CG12078	CG12078	WA	CTDNEP1			PRO	Y
Dd	104785	CG1696	Dd	S(L)/V-(L4)	CTDNEP1	imaginal disc-derived wing vein specification	Liu et al., 2011	PRO	Y
Fcp1	106253	CG12252	Fcp1	PL/Nec	CTDP1	polytene chromosome	Tombácz et al., 2009	DNA	Y
hzg	101539	CG5830	hzg	wt	CTDSP1	positive regulation of embryonic development	Nil et al., 2019	PRO	Y
ttm2	100361	CG12313	ttm2	wt	TIMM50	mitochondrion organization	Sugiyama et al., 2007	TRA	N
ttm3	3951	CG6691	ttm3	wt	TIMM50	mitochondrion organization	Sugiyama et al., 2007	MET	N
ttm50	103638	CG2713	ttm50	EPL/Nec	TIMM50	mitochondrion organization	Sugiyama et al., 2007	TRA	Y
Ublcp1	27720	CG6697	Ublcp1	wt	UBLCP1	regulation of nuclear proteasome activity	Guo et aL. 2011	PRO	Y
eya	108071	CG9554	eya	wt	EYA2	eye-antennal disc morphogenesis	Bonini et al., 1993	DNA	Y
CYTOSOLIC PROTEIN TYROSINE PHOSPHATASES
CG14297	102071	CG14297	CG14297	WA/S/V-(w)	ACP1			PRO	N
CG31469	102474	CG31469	CG31469	wt	ACP1	protein arginine phosphatase activity	Fuhrmann et al., 2013	PRO	Y
csw	108352	CG3954	csw	V-/WA	PTPN11	epidermal growth factor receptor signaling pathway	Johnson Hamlet and Perkins, 2001	SIG	Y
mop	104860	CG9311	mop	S-P	PTPN23	positive regulation of epidermal growth factor receptor signaling pathway	Miura et al., 2008	SIG	Y
Pez	108301	CG9493	Pez	wt	PTPN21	negative regulation of stem cell proliferation	Poernbacher et al., 2012	SIG	Y
primo-1		CG33748	primo-1		ACP1			PRO	Y
primo-2	50642	CG33747	primo-2	EPL/nec/nW // S-P	ACP1			PRO	N
Ptp36E	102397	CG7180	Ptp36E	wt	PTPRK	NOT protein tyrosine phosphatase activity	Hatzihristidis et al., 2015	PRO	N
Ptp61F	108888	CG9181	Ptp61F	S(w) (29º)	PTPN1	cellular response to hypoxia	Lee et al., 2008	PRO	Y
PTP-ER		CG9856	PTP-ER		PTPN4	mitotic cell cycle	Chen et al., 2007	PRO	Y
Ptpmeg	103740	CG1228	Ptpmeg	wt	PTPN9	negative regulation of epidermal growth factor receptor signaling pathway	Li et al., 2015	PRO	Y
Ptpmeg2	104427	CG32697	Ptpmeg2	EPL/nec	PTPN9	border follicle cell migration	Chen et al., 2012	PRO	Y
DUAL SPECIFICITY PHOSPHATASES
cdc14	103627	CG7134	cdc14	WF(s) // wt	CDC14A	mitotic spindle	Gaudet et al., 2011	DIV	Y
CG3632	110167	CG3632	CG3632	WM(s)	MTMR4	regulation of autophagy	Gaudet et al., 2011	PRO	Y
CG5026	34916	CG5026	CG5026	wt	MTMR9	NOT protein tyrosine phosphatase activity	Hatzihristidis et al., 2015	SIG	Y
CG7378	106098	CG7378	CG7378	wt	DUPD1			PRO	N
CG10089	108744	CG10089	CG10089	V+(N)/WA/S	DUSP22			PRO	Y
CG13197	105122	CG13197	CG13197	S (29º)	DUSP11			PRO	Y
CG14411	109622	CG14411	CG14411	S(w)	MTMR10	NOT protein tyrosine phosphatase activity	Hatzihristidis et al., 2015	PRO	Y
CG15528	105484	CG15528	CG15528	wt	DUSP14			PRO	Y
EDTP		CG6542	EDTP		MTMR14	oogenesis	Yamaguchi et al., 2005	PRO	Y
Mkp	104374	CG34099	Mkp	wt	DUSP19	negative regulation of epidermal growth factor receptor signaling pathway	Lee et al., 2000	SIG	Y
Mkp3	45415	CG14080	Mkp3	V+(w)	DUSP7	negative regulation of epidermal growth factor receptor signaling pathway	Ruiz-Gomez et al., 2005	SIG	Y
MKP-4	104884	CG14211	MKP-4	PL/nW // S-P	DUSP12	negative regulation of JUN kinase activity	Sun et al., 2008	SIG	Y
mRNA-cap	108809	CG1810	mRNA-cap	EPL/nW // S-P(s)	RNGTT	positive regulation of smoothened signaling pathway	Chen et al., 2017	RNA	Y
mtm	29032	CG9115	mtm	wt	MTMR2	cortical actin cytoskeleton organization	Jean et al., 2012	SIG	Y
Mtmr6	110786	CG3530	CG3530	S(w) (29º)	MTMR7	mitotic cell cycle	Chen et al., 2007	DIV	Y
PRL-1	107836	CG4993	PRL-1	wt	PTP4A1			PRO	Y
PTPMT1	104774	CG10371	PTPMT1	wt	PTPMT1			MET	Y
puc	3019	CG7850	puc	PL // S-P(s)	DUSP10	JNK cascade	Martin-Blanco et al., 1998	SIG	Y
Sbf	22317	CG6939	Sbf	wt	SBF1	histone acetyltransferase complex	Petruk et al., 2003	DNA	Y
ssh	107998	CG6238	ssh	wt	SSH2	regulation of actin filament polymerization	Rogers et al., 2005	CYT	Y
stg	17760	CG1395	stg	S(s)	CDC25A	G2/M transition of mitotic cell cycle	Edgar and O'Farrell, 1990	DIV	Y
twe	104147	CG4965	twe	V- (29º)	CDC25A	regulation of meiotic cell cycle	Alphey et al., 1992	DIV	Y
PPM FAMILY PROTEIN SERINE/THREONINE PHOSPHATASES
alph	105483	CG1906	alph	wt	PPM1A	negative regulation of JNK cascade	Baril et al., 2009	SIG	Y
CG6036	105568	CG6036	CG6036	wt	PPM1A			PRO	N
CG7115	103354	CG7115	CG7115	wt	PPM1L			PRO	Y
CG10376	101335	CG10376	CG10376	wt	PPM1F			PRO	Y
CG10417	106180	CG10417	CG10417	WF(s) // wt	PPM1G			PRO	Y
CG12091	100800	CG12091	CG12091	wt	PPTC7			PRO	Y
CG15035	100241	CG15035	CG15035	wt	PPTC7			PRO	N
CG17598	32956	CG17598	CG17598	wt	PPM1H			PRO	Y
CG17746	100178	CG17746	CG17746	WF(s)/S	PPM1A			PRO	Y
fig	47314	CG7615	fig	wt	PPTC7	regulation of ubiquinone biosynthetic process	González-Mariscal et al., 2018)	PRO	N
Mppe		CG8889	Mppe		MPPE1	Golgi apparatus	Cao et al., 2011	PTR	Y
Pdp	107271	CG12151	Pdp	wt	PDP1			PRO	Y
Phlpp	110360	CG10493	Phlpp	wt	PHLPP1	regulation of apoptotic process	Gao et al., 2005	PRO	Y
Pp2C1	105249	CG2984	Pp2C1	S/F/WM (29º)	PPM1D			PRO	Y
Ppm1	101257	CG12169	Ppm1	wt	PPM1A			PRO	N
PPP FAMILY PROTEIN SERINE/THREONINE PHOSPHATASES
CanA1	32284	CG1455	CanA1	wt	PPP3CA	regulation of innate immune response	Dijkers and O'Farrell, 2007	PRO	N
CanA-14F	109858	CG9819	CanA-14F	WF(s) // wt	PPP3CA			PRO	Y
CG11597	104729	CG11597	CG11597	wt	PPP4C			PRO	Y
flw	104677	CG2096	flw	S/WM (29º)	PPP1CB	Cytoskeleton myosin // SAPK	﻿Vereshchagina ey al., 2004	PRO	Y
mts	41924	CG7109	mts	nW // S-P(s)	PPP2CA	Wg // Hh // EGFR/MAPK (eye)	Zhang et al., 2009	PRO	Y
Pp1-13C	107770	CG9156	Pp1-13C	wt	PPP1CA	sperm competition	Greenspan and Clark, 2011	PRO	N
Pp1-87B	35025	CG5650	Pp1-87B	LL // S-P	PPP1CA	Cell cycle (chromosome condensation) // EGFR/MAPK positive regulator (mammals)	Dombrádi and Cohen 1992	PRO	Y
Pp1α-96A	105525	CG6593	Pp1alpha-96A	nW // S-P(s)	PPP1CA	positive regulation of innate immune response	Cronin et al., 2009	PRO	Y
Pp1-Y1	110123	CG41534	Pp1-Y1	wt	PPP1CB			PRO	N
Pp1-Y2	109147	CG40448	Pp1-Y2	wt	PPP1CA			PRO	N
Pp2B-14D	103144	CG9842	Pp2B-14D	wt	PPP3CA	female meiotic nuclear division	Takeo et al., 2006	PRO	Y
Pp4-19C	25317	CG32505	Pp4-19C	nW // S-P	PPP4C	microtubule-based process	Helps et al., 1998	PRO	Y
PpD3	107386	CG8402	PpD3	WA(s)/S/V+	PPP5C	mitotic cell cycle	Chen et al., 2007	PRO	Y
PpD5	104452	CG10138	PpD5	WF(s)	PPP1CA			PRO	N
PpD6	104211	CG8822	PpD6	WF(s)	PPP1CB			PRO	N
PpN58A	102060	CG3245	PpN58A	WF(s) // wt	PPP1CB			PRO	N
PpV	101997	CG12217	PpV	LL/EPL // S-P	PPP6C	Cell cycle (S cultured cells)	Chi et al., 2018	PRO	Y
PpY-55A	102021	CG10930	PpY-55A	nW // wt	PPP1CB			PRO	N
rdgC	35105	CG44746	rdgC	wt	PPEF1	Phototransduction	Steele and O'Tousa 1990	PRO	N
Pp2A-29B	49672	CG17291	Pp2A-29B	PL // S-P(s)	PPP2R1A	protein phosphatase type 2A complex	Gaudet et al., 2011	PRO	Y
wdb	101406	CG5643	wdb	S/WP	PPP2R5E	protein phosphatase type 2A complex	Gaudet et al., 2011	PRO	Y
wrd	7901-R2	CG7913	wrd	wt	PPP2R5C	protein phosphatase type 2A complex	Gaudet et al., 2011	PRO	Y
tws	104167	CG6235	tws	S(s)	PPP2R2D	protein phosphatase type 2A complex	Gaudet et al., 2011	PRO	Y
CG4733	107621	CG4733	CG4733	wt	PPP2R3B	protein phosphatase type 2A complex	Gaudet et al., 2011	CGh	N
PPP4R2r	105399	CG2890	PPP4R2r	EPL // S/V+ (29º)	PPP4R2	Protein phosphatase 4 complex	Gaudet et al., 2011	PRO	Y
UNCLASSIFIED PROTEIN SERINE/THREONINE PHOSPHATASES
Pgam5	110219	CG14816	Pgam5	WF(s)	PGAM5	positive regulation of mitochondrial fission	Imai et al., 2010	PRO	Y
Pgam5-2	105184	CG15874	Pgam5-2	WF(s)	PGAM5	positive regulation of mitochondrial fission	Imai et al., 2010	PRO	N
Ssu72	104388	CG14216	Ssu72	WM(w)S(w)	SSU72	dephosphorylation of RNA polymerase II C-t	Werner-Allen et al., 2011	RNA	Y
RECEPTOR PROTEIN TYROSINE PHOSPHATASES
CG42327		CG42327	CG42327		PTPN5			PRO	Y
IA-2	110595	CG31795	IA-2	wt	PTPRN	digestive tract development	Kim et al., 2008	PRO	N
Lar	107996	CG10443	Lar	WF(s) // wt	PTPRD	axon guidance	Prakash et al., 2009	PRO	Y
Ptp4E	27232	CG6899	Ptp4E	S(s) (29º)	PTPRB	branching involved in tracheal development	Jeon et al 2008	PRO	Y
Ptp10D	110443	CG1817	Ptp10D	wt	PTPRB	branching involved in tracheal development	Jeon and Zinn 2009	SIG	Y
Ptp52F	39175	CG18243	Ptp52F	wt	PTPN23	larval midgut cell programmed cell death	Santhanam et al., 2014	PRO	N
Ptp69D	104761	CG10975	Ptp69D	S	PTPRC	Axon guidance	Lee et al., 2013	PRO	Y
Ptp99A	103931	CG11516	Ptp99A	wt	PTPRG	NMJ (Axon guidance)	Desai et al., 1996	PRO	Y
PHOSPHATASES - UNCLASSIFIED
CG4161	26401	CG4161	CG4161	wt	ARMT1			PRO	N
CG5556		CG5556	CG5556		PUDP			CGh	N
CG5561	108490	CG5561	CG5561	WF(s)	PUDP			PRO	N
CG5565	100396	CG5565	CG5565	WF(s)	PUDP			CGh	N
CG11050	107837	CG11050	CG11050	wt	HDDC2			MET	Y
CG11474	108555	CG11474	CG11474	wt	ARMT1			PRO	Y
CG11475	100087	CG11475	CG11475	WF(s)	ARMT1			DNA	Y
CG13604	107208	CG13604	Epp	wt	UBASH3B			PRO	Y
CG15385	110458	CG15385	CG15385	wt	PXYLP1			MET	Y
CG31717	105379	CG31717	CG31717	wt	PLPP6-7			MET	Y
CG31924	102100	CG31924	CG31924	wt	PUDP			CGh	N
CG34183		CG34183	CG34183		RPAP2			RNA	Y
cu	109759	CG31299	cu	WF(s)		locomotor rhythm	﻿Nagoshi et al., 2010	RNA	Y
Gs1l	108244	CG15441	Gs1l	wt		wound healing	Campos et al., 2010	CGh	Y
PROTEIN HISTIDINE PHOSPHATASES
CG18662	101973	CG18662	CG18662	WF(s)/ds	PHPT1			PRO	N
janA	101392	CG7933	janA	WF(s)		sex differentiation	Yanicostas et al., 1989	PRO	Y
janB	103516	CG7931	janB	WF(s)		sex differentiation	Yanicostas et al., 1989	PRO	N
ocn	12920	CG7929	ocn	wt				PRO	N

## Sheet: Phosphatases b
LINK	RNAi	CG	GN			Phenotype (nub>dicer)											(sal>dicer)	H Ort	MF	REF	MP	EXP
				PL	nW	S	S-P	V+	V-	WM	WA	WD	WF	WS	WP	CD
5'-NUCLEOTIDASES
NT5E-2	106640	CG30104	NT5E-2	-	-	-	-	-	-	-	-	-	+	-	-	-			5'-nucleotidase activity	﻿Fenckova et al., 2011	DNA	N
veil	100050	CG4827	veil	-	-	+ (w)	-	-	-	-	-	-	-	-	-	-			5'-nucleotidase activity	﻿Fenckova et al., 2011	MET	N
ACID PHOSPHATASES
Acph-1	110470	CG7899	Acph-1	-	-	-	-	-	-	-	-	-	-	-	-	-	wt	ACP2		﻿Yasbin et al., 1978	CGh	Y
CG1637	-	CG1637				-	-											ACP7		FlyBase Curators et al., 2004	CGh	Y
CG6656	104175	CG6656	CG6656	-	-	-	-	-	-	-	-	-	-	-	-	-		ACP2			CGh	Y
CG9449	102991	CG9449	CG9449	-	-	-	-	-	-	-	-	-	-	-	-	-		ACPP			CGh	Y
CG9451	109721	CG9451	CG9451	-	-	-	-	-	-	-	-	-	+	-	-	-		ACP4			CGh	N
CG9452	100887	CG9452	CG9452	-	-	-	-	-	-	-	-	+ (w)	-	-	-	-	wt	ACP2			CGh	N
ALKALINE PHOSPHATASES
Alp1	110733	CG5656	Alp1	-	-	-	-	-	-	-	-	-	-			-					CGh	Y
Alp2	-	CG3290	Alp2															ALPPL2			CGh	N
Alp4	110043	CG1462	Alp4	-	-	-	-	-	-	-	-	-	-			-		ALPP	epithelial fluid transport	Yang et al., 2000	CGh	N
Alp5	-	CG10827	Alp5															ALPL			CGh	Y
Alp6	43231	CG1809	Alp6	-	-	-	-	-	-	-	-	-	-			-		ALPI			CGh	N
Alp7	19989	CG3292	Alp7	+												-		ALPPL2			CGh	N
Alp8	101069	CG32643	Alp8	-	-	-	-	-	-	-	-	-	-			-		ALPPL2			CGh	N
Alp9	-	CG5150	Alp9															ALPI			CGh	N
Alp10	104767	CG10592	Alp10	-	-	-	-	-	-	-	-	-	+	-	-	-		ALPI			CGh	Y
Alp11	104510	CG8105	Alp11	-	-	-	-	-	-	-	+	-	-	-	-	-		ALPI			CGh	Y
Alp12	6386	CG16771	Alp12	-	-	-	-	-	-	-	-	-	-	-	-	-		ALPL			CGh	Y
Alp13	51985	CG5361	Alp13	-	-	-	-	-	-	-	-	-	-	-	-	-		ALPI			CGh	N
CG5567	106981	CG5567	CG5567	-	-	-	-	-	-	-	+	-	-	-	-	-					CGh	Y
phu	100052	CG8147	phu	-	-	-	-	-	-	-	-	-	-	-	-	-		ALPI	response to hypoxia	Jha et al., 2016	CGh	Y
LIPID PHOSPHATE PHOSPHATASES
CG11425	103037	CG11425	CG11425	-	-	-	-	-	-	-	-	-	-	-	-	-		PLPP1			MET	Y
CG11426	42600	CG11426	CG11426	-	-	-	-	-	-	-	-	-	-	-	-	-		PLPP2	phototransduction		PRO	Y
CG11437	9452	CG11437	CG11437	-	-	+	-	-	-	-	+	-	-	-	-	-		PLPP1			MET	Y
CG11438	11438-R2	CG11438	nAChRbeta1	-	-	-	-	-	-	-	-	-	-	-	-	-		PLPP1			MET	Y
CG12746	104989	CG12746	CG12746	-	-	-	-	-	-	-	-	-	-	-	-	-		PLPP5			MET	Y
laza	109898	CG11440	laza	-	-	+	-	+	-	-	+ (29º)	-	-	-	-	-		PLPP1	phototransduction	Garcia-Murillas et aL., 2006	SIG	Y
Lpin	107707	CG8709	Lpin	-	-	-	-	-	-	-	-	-	-	+ (dp)		-		LPIN3	Lipid homeostasis		DNA	Y
wun	51091	CG8804	wun	-	-	-	-	-	-	-	-	-	-	-	-	-		PLPP1	germ cell development	Renault et al., 2010	MET	Y
wun2	103452	CG8805	wun2	-	-	-	-	-	-	-	-	-	-	-	-	-		PLPP1	germ cell development	Renault et al., 2010	MET	Y
SUGAR PHOSPHATASES
fbp	108554	CG31692	fbp	-	-	-	-	-	-	-	-	-	-	-	-	-					MET	Y
G6P	7261	CG15400	G6P	-	-	-	-	-	-	-	-	-	-	-	-	-					MET	Y
Pfrx	25959	CG3400	Pfrx	-	-	+	-	-	+	-	-	-	-	-	-	-					MET	Y
PHOSPHATIDYLINOSITOL PHOSPHATE AND INOSITOL PHOSPHATE PHOSPHATASES
5PtaseI	33768	CG42283	5PtaseI	-	-	+	-	+	-	-	-	-	-	-	-	-		INPP5A			MET	Y
CG6707	110291	CG6707	CG6707	-	-	-	-	-	-	-	-	-	+	-	-	-		IPIP4P1		﻿Balakrishnan et al., 2015	MET	Y
CG6805	107728	CG6805	CG6805	-	-	-	-	-	-	-	-	-	-	-	-	-		INPP5K			MET	Y
CG7789	-	CG7789	CG7789																		MET	Y
CG7956	22638	CG7956	CG7956	-	-	-	-	-	-	-	-	-	-	-	-	-		INPP5F			MET	Y
CG9389	44663	CG9389	CG9389	-	-	+ (w, 29)	-	-	-	-	-	-	-	-	-	-		IMPA1			SIG	N
CG9391	23725	CG9391	CG9391	-	-	-	-	-	-	-	-	-	-	-	-	-		IMPA1			MET	Y
CG9784	108075	CG9784	CG9784	-	-	-	-	-	-	-	+	+	-	-	-	-		INPP5K			SIG	Y
CG15743	42686	CG15743	CG15743	-	-	+	-	-	-	-	-	-	-	-	-	-					SIG	Y
CG17026	49200	CG17026	CG17026	-	-	-	-	-	-	-	-	-	-	-	-	-		IMPA2			MET	N
CG17027	103270	CG17027	CG17027	-	-	-	-	-	-	-	-	-	-	-	-	-		IMPA1			MET	N
CG17028	100100	CG17028	CG17028	-	-	-	-	-	-	-	-	-	-	-	-	-		IMPA1			MET	N
CG17029	49566	CG17029	CG17029	-	-	-	-	-	-	-	+	-	-	-	-	-		IMPA1			MET	N
CG42271	100176	CG42271	CG42271	-	-	-	-	+	-	-	+ (s)	-	-	-	-	-		INPP4A			MET	Y
FIG4	107084	CG17840	FIG4	-	-	-	-	-	-	-	-	-	-	-	-	-		FIG4	Compound eye morphogenesis	Kushimura et al., 2018	SIG	Y
INPP5E	16048	CG10426	INPP5E	-	-	-	-	-	-	-	-	-	-	-	-	-		INPP5E	Sensory perception of sound	Park et al., 2015	MET	Y
Ipp	110775	CG3028	Ipp	-	-	-	-	-	-	-	-	-	+	-	-	-		INPP1	Chemical synaptic transmission	Acharya et al., 1998	MET	Y
Mipp1	101634	CG4123	Mipp1	-	-	+	-	-	+ (cv)	-	-	+	-	-	-	-		MINPP1	positive regulation of filopodium assembly	Cheng and Andrew, 2015	MET	Y
Mipp2	108018	CG4317	Mipp2	-	-	-	-	-	-	-	-	-	-	-	-	-		MINPP1			SIG	Y
Ocrl	110796	CG3573	Ocrl	-	-	-	-	-	-	-	-	-	-	-	-	-		INPP5B	regulation of cytokinesis	Carin et al., 2019	SIG	Y
Pten	101475	CG5671	Pten	-	-	+ (L)	-	-	-	-	-	-	-	-	-	-		PTEN	negative regulation of insulin receptor signaling pathway	Britton et al., 2002	SIG	Y
Sac1	44376	CG9128	Sac1	+												-		SACM1L	cytoplasmic microtubule organization	Forrest et al., 2013	SIG	Y
Synj	46070	CG6562	Synj	-	-	-	-	+ (w; 29º)	-	-	-	-	-	-	-	-		SYNJ1	clathrin-dependent synaptic vesicle endocytosis	Verstreken et al., 2003	PTR	Y
HAD FAMILY NON-PROTEIN PHOSPHATASES
aay	110661	CG3705	aay	-	-	-	-	-	-	-	-	+	-	-	-	-		PSPH	L-serine biosynthetic process	Gaudet et al., 2011	MET	Y
CG1814	106195	CG1814	CG1814	-	-	-	-	-	-	-	+	+	-	-	-	-		NT5DC3	5'-nucleotidase activity	Gaudet et al., 2011	DNA	Y
CG2277	108903	CG2277	CG2277	-	-	-	-	-	-	-	-	-	+	-	-	-	wt	NT5DC1	5'-nucleotidase activity	Gaudet et al., 2011	DNA	Y
CG2680	105176	CG2680	CG2680	-	-	-	-	-	-	-	-	-	-	-	-	-		PDXP			PRO	N
CG5171	108686	CG5171	CG5171	-	-	-	-	-	-	-	-	-	-	-	-	-					MET	Y
CG5177	103024	CG5177	CG5177	+	-	-	-	-	-	-	-	-	-	-	-	-			NOT trehalose-phosphatase activity	Yoshida et al., 2016	MET	Y
CG5567	106981	CG5567	CG5567	-	-	-	-	-	-	-	+	-	-	-	-	-		PGP			PRO	Y
CG5577	22163	CG5577	CG5577	-	-	-	-	-	-	-	-	-	-	-	-	-		PDXP			CGh	N
CG10352	104658	CG10352	CG10352	-	-	-	-	-	-	-	-	-	+	-	-	-		PGP			PRO	Y
CG11291	100845	CG11291	CG11291	-	-	-	-	-	-	-	-	-	-	-	-	-		PDXP			PRO	N
CG12173	31676	CG12173	CG12173	-	-	-	-	-	-	-	-	-	-	-	-	-	S-P	ENOPH1	L-methionine salvage from methylthioadenosine	Gaudet et al., 2011	MET	Y
CG12237	-	CG12237	CG12237															PHOSPHO2			CGh	Y
CG14212	104555	CG14212	CG14212	-	-	-	-	-	-	-	-	-	+	-	-	-		PHOSPHO1			CGh	Y
CG15739	106016	CG15739	CG15739	-	-	-	-	-	-	-	-	-	+	-	-	-		PDXP			MET	N
CG15771	106331	CG15771	CG15771	-	-	-	-	-	-	-	-	-	+	-	-	-		NANP			CGh	Y
CG17294	39105	CG17294	CG17294	-	-	-	-	-	-	-	-	-	-	-	-	-		HDHD2			CGh	Y
CG32487	26154	CG32487	CG32487	-	-	-	-	-	-	-	-	-	-	-	-	-		PDXP			CGh	N
CG32488	100129	CG32488	CG32488	-	-	-	-	-	-	-	-	-	-	-	-	-		PGP			CGh	N
CG32549	103916	CG32549	CG32549	-	-	-	-	-	-	-	-	-	+	-	-	-		NT5C2	5'-nucleotidase activity	5'-nucleotidase activity	DNA	Y
cN-IIIB	26173	CG3362	cN-IIIB	-	-	-	-	-	-	-	-	-	-	-	-	-		NT5C3B	ribonucleoside monophosphate catabolic process	Buschmann et al., 2013	MET	Y
PNKP	108251	CG9601	CG9601	-	-	-	-	-	-	-	-	-	-	-	-	-		PNKP	DNA repair	Gaudet et al., 2011	DNA	Y
Tps1	-	CG4104	Tps1				-												trehalose-phosphatase activity	Yoshida et al., 2016	MET	N
HAD FAMILY PROTEIN PHOSPHATASES
CG8584	107849	CG8584	CG8584	-	-	-	-	-	-	-	-	-	-	-	-	-		CTDNEP1			PRO	N
CG12078	101274	CG12078	CG12078	-	-	-	-	-	-	-	+	-	-	-	-	-		CTDNEP1			PRO	Y
Dd	104785	CG1696	Dd	-	-	L	-	-	+ (L4)	-	-	-	-	-	-	-		CTDNEP1	imaginal disc-derived wing vein specification	Liu et al., 2011	PRO	Y
Fcp1	106253	CG12252	Fcp1	+												-		CTDP1	polytene chromosome	Tombácz et al., 2009	DNA	Y
hzg	101539	CG5830	hzg	-	-	-	-	-	-	-	-	-	-	-	-	-		CTDSP1	positive regulation of embryonic development	Nil et al., 2019	PRO	Y
ttm2	100361	CG12313	ttm2	-	-	-	-	-	-	-	-	-	-	-	-	-		TIMM50	mitochondrion organization	Sugiyama et al., 2007	TRA	N
ttm3	3951	CG6691	ttm3	-	-	-	-	-	-	-	-	-	-	-	-	-		TIMM50	mitochondrion organization	Sugiyama et al., 2007	MET	N
ttm50	103638	CG2713	ttm50	+														TIMM50	mitochondrion organization	Sugiyama et al., 2007	TRA	Y
Ublcp1	27720	CG6697	Ublcp1	-	-	-	-	-	-	-	-	-	-	-	-	-		UBLCP1	regulation of nuclear proteasome activity	Guo et aL. 2011	PRO	Y
eya	108071	CG9554	eya	-	-	-	-	-	-	-	-	-	-	-	-	-		EYA2	eye-antennal disc morphogenesis	Bonini et al., 1993	DNA	Y
CYTOSOLIC PROTEIN TYROSINE PHOSPHATASES
CG14297	102071	CG14297	CG14297	-	-	+	-	+ (w)	-	-	+	-	-	-	-	-		ACP1			PRO	N
CG31469	102474	CG31469	CG31469	-	-	-	-	-	-	-	-	-	-	-	-	-		ACP1	protein arginine phosphatase activity	Fuhrmann et al., 2013	PRO	Y
csw	108352	CG3954	csw	-	-	-	-	-	+	-	+	-	-	-	-	-		PTPN11	epidermal growth factor receptor signaling pathway	Johnson Hamlet and Perkins, 2001	SIG	Y
mop	104860	CG9311	mop	-	-	-	+	-	-	-	-	-	-	-	-	-		PTPN23	positive regulation of epidermal growth factor receptor signaling pathway	Miura et al., 2008	SIG	Y
Pez	108301	CG9493	Pez	-	-	-	-	-	-	-	-	-	-	-	-	-		PTPN21	negative regulation of stem cell proliferation	Poernbacher et al., 2012	SIG	Y
primo-1	-	CG33748	primo-1			-	-											ACP1			PRO	Y
primo-2	50642	CG33747	primo-2	+	+													ACP1			PRO	N
Ptp36E	102397	CG7180	Ptp36E	-	-	-	-	-	-	-	-	-				-		PTPRK	NOT protein tyrosine phosphatase activity	Hatzihristidis et al., 2015	PRO	N
Ptp61F	108888	CG9181	Ptp61F	-	-	w (29º)	-	-	-	-	-	-	-	-	-	-		PTPN1	cellular response to hypoxia	Lee et al., 2008	PRO	Y
PTP-ER	-	CG9856	PTP-ER															PTPN4	mitotic cell cycle	Chen et al., 2007	PRO	Y
Ptpmeg	103740	CG1228	Ptpmeg	-	-	-	-	-	-	-	-	-	-	-	-	-		PTPN9	negative regulation of epidermal growth factor receptor signaling pathway	Li et al., 2015	PRO	Y
Ptpmeg2	104427	CG32697	Ptpmeg2	+												-		PTPN9	border follicle cell migration	Chen et al., 2012	PRO	Y
DUAL SPECIFICITY PHOSPHATASES
cdc14	103627	CG7134	cdc14	-	-	-	-	-	-	-	-	-	+	-	-	-	wt	CDC14A	mitotic spindle	Gaudet et al., 2011	DIV	Y
CG3632	110167	CG3632	CG3632	-	-	-	-	-	-	+ (s)	-	-	-	-	-	-		MTMR4	regulation of autophagy	Gaudet et al., 2011	PRO	Y
CG5026	34916	CG5026	CG5026	-	-	-	-	-	-	-	-	-	-	-	-	-		MTMR9	NOT protein tyrosine phosphatase activity	Hatzihristidis et al., 2015	SIG	Y
CG7378	106098	CG7378	CG7378	-	-	-	-	-	-	-	-	-	-	-	-	-		DUPD1			PRO	N
CG10089	108744	CG10089	CG10089	-	-	+	-	+ (N)	-	-	+	-	-	-	-	-		DUSP22			PRO	Y
CG13197	105122	CG13197	CG13197	-	-	+ (29)	-	-	-	-	-	-	-	-	-	-		DUSP11			PRO	Y
CG14411	109622	CG14411	CG14411	-	-	+ (w)	-	-	-	-	-	-	-	-	-	-		MTMR10	NOT protein tyrosine phosphatase activity	Hatzihristidis et al., 2015	PRO	Y
CG15528	105484	CG15528	CG15528	-	-	-	-	-	-	-	-	-	-	-	-	-		DUSP14			PRO	Y
EDTP	-	CG6542	EDTP															MTMR14	oogenesis	Yamaguchi et al., 2005	PRO	Y
Mkp	104374	CG34099	Mkp	-	-	-	-	-	-	-	-	-	-	-	-	-		DUSP19	negative regulation of epidermal growth factor receptor signaling pathway	Lee et al., 2000	SIG	Y
Mkp3	45415	CG14080	Mkp3	-	-	-	-	+ (w)	-	-	-	-	-	-	-	-		DUSP7	negative regulation of epidermal growth factor receptor signaling pathway	Ruiz-Gomez et al., 2005	SIG	Y
MKP-4	104884	CG14211	MKP-4	+	+											-	S-P	DUSP12	negative regulation of JUN kinase activity	Sun et al., 2008	SIG	Y
mRNA-cap	108809	CG1810	mRNA-cap	+	+											-	S-P(s)	RNGTT	positive regulation of smoothened signaling pathway	Chen et al., 2017	RNA	Y
mtm	29032	CG9115	mtm	-	-	-	-	-	-	-	-	-	-	-	-	-		MTMR2	cortical actin cytoskeleton organization	Jean et al., 2012	SIG	Y
Mtmr6	110786	CG3530	CG3530	-	-	+ (29)	-	-	-	-	-	-	-	-	-	-		MTMR7	mitotic cell cycle	Chen et al., 2007	DIV	Y
PRL-1	107836	CG4993	PRL-1	-	-	-	-	-	-	-	-	-	-	-	-	-		PTP4A1			PRO	Y
PTPMT1	104774	CG10371	PTPMT1	-	-	-	-	-	-	-	-	-	-	-	-	-		PTPMT1			MET	Y
puc	3019	CG7850	puc	+												-	S-P(s)	DUSP10	JNK cascade	Martin-Blanco et al., 1998	SIG	Y
Sbf	22317	CG6939	Sbf	-	-	-	-	-	-	-	-	-	-	-	-	-		SBF1	histone acetyltransferase complex	Petruk et al., 2003	DNA	Y
ssh	107998	CG6238	ssh	-	-	-	-	-	-	-	-	-	-	-	-	-		SSH2	regulation of actin filament polymerization	Rogers et al., 2005	CYT	Y
stg	17760	CG1395	stg	-	-	+	-	-	-	-	-	-	-	-	-	+		CDC25A	G2/M transition of mitotic cell cycle	Edgar and O'Farrell, 1990	DIV	Y
twe	104147	CG4965	twe	-	-	-	-	-	+ (29)	-	-	-	-	-	-	-		CDC25A	regulation of meiotic cell cycle	Alphey et al., 1992	DIV	Y
PPM FAMILY PROTEIN SERINE/THREONINE PHOSPHATASES
alph	105483	CG1906	alph	-	-	-	-	-	-	-	-	-	-	-	-	-		PPM1A	negative regulation of JNK cascade	Baril et al., 2009	SIG	Y
CG6036	105568	CG6036	CG6036	-	-	-	-	-	-	-	-	-	-	-	-	-		PPM1A			PRO	N
CG7115	103354	CG7115	CG7115	-	-	-	-	-	-	-	-	-	-	-	-	-		PPM1L			PRO	Y
CG10376	101335	CG10376	CG10376	-	-	-	-	-	-	-	-	-	-	-	-	-		PPM1F			PRO	Y
CG10417	106180	CG10417	CG10417	-	-	-	-	-	-	-	-	-	+	-	-	-	wt	PPM1G			PRO	Y
CG12091	100800	CG12091	CG12091	-	-	-	-	-	-	-	-	-	-	-	-	-		PPTC7			PRO	Y
CG15035	100241	CG15035	CG15035	-	-	-	-	-	-	-	-	-	-	-	-	-		PPTC7			PRO	N
CG17598	32956	CG17598	CG17598	-	-	-	-	-	-	-	-	-	-	-	-	-		PPM1H			PRO	Y
CG17746	100178	CG17746	CG17746			+	-	-	-	-	-	-	+			-		PPM1A			PRO	Y
fig	47314	CG7615	fig	-	-	-	-	-	-	-	-	-				-		PPTC7	regulation of ubiquinone biosynthetic process	González-Mariscal et al., 2018)	PRO	N
Mppe	-	CG8889	Mppe			-	-											MPPE1	Golgi apparatus	Cao et al., 2011	PTR	Y
Pdp	107271	CG12151	Pdp	-	-	-	-	-	-	-	-	-	-	-	-	-		PDP1			PRO	Y
Phlpp	110360	CG10493	Phlpp	-	-	-	-	-	-	-	-	-	-	-	-	-		PHLPP1	regulation of apoptotic process	Gao et al., 2005	PRO	Y
Pp2C1	105249	CG2984	Pp2C1	-	-	+	-	-	-	+ (29)	-	-	+	-	-	-		PPM1D			PRO	Y
Ppm1	101257	CG12169	Ppm1	-	-	-	-	-	-	-	-	-	-	-	-	-		PPM1A			PRO	N
PPP FAMILY PROTEIN SERINE/THREONINE PHOSPHATASES
CanA1	32284	CG1455	CanA1	-	-	-	-	-	-	-	-	-	-	-	-	-		PPP3CA	regulation of innate immune response	Dijkers and O'Farrell, 2007	PRO	N
CanA-14F	109858	CG9819	CanA-14F	-	-	-	-	-	-	-	-	-	+	-	-	-	wt	PPP3CA			PRO	Y
CG11597	104729	CG11597	CG11597	-	-	-	-	-	-	-	-	-	-	-	-	-		PPP4C			PRO	Y
flw	104677	CG2096	flw	-	-	+	-	-	-	+ (29)	-	-	-	-	-	-		PPP1CB	Cytoskeleton myosin // SAPK	﻿Vereshchagina ey al., 2004	PRO	Y
mts	41924	CG7109	mts	-	+											-	S-P(s)	PPP2CA	Wg // Hh // EGFR/MAPK (eye)	Zhang et al., 2009	PRO	Y
Pp1-13C	107770	CG9156	Pp1-13C	-	-	-	-	-	-	-	-	-	-	-	-	-		PPP1CA	sperm competition	Greenspan and Clark, 2011	PRO	N
Pp1-87B	35025	CG5650	Pp1-87B	+													S-P	PPP1CA	Cell cycle (chromosome condensation) // EGFR/MAPK positive regulator (mammals)	Dombrádi and Cohen 1992	PRO	Y
Pp1α-96A	105525	CG6593	Pp1alpha-96A	-	+												S-P(s)	PPP1CA	positive regulation of innate immune response	Cronin et al., 2009	PRO	Y
Pp1-Y1	110123	CG41534	Pp1-Y1	-	-	-	-	-	-	-	-	-	-	-	-	-		PPP1CB			PRO	N
Pp1-Y2	109147	CG40448	Pp1-Y2	-	-	-	-	-	-	-	-	-	-	-	-	-		PPP1CA			PRO	N
Pp2B-14D	103144	CG9842	Pp2B-14D	-	-	-	-	-	-	-	-	-	-	-	-	-		PPP3CA	female meiotic nuclear division	Takeo et al., 2006	PRO	Y
Pp4-19C	25317	CG32505	Pp4-19C	-	+											-	S-P	PPP4C	microtubule-based process	Helps et al., 1998	PRO	Y
PpD3	107386	CG8402	PpD3	-	-	+	-	+	-	-	+ (s)	-	-	-	-	-		PPP5C	mitotic cell cycle	Chen et al., 2007	PRO	Y
PpD5	104452	CG10138	PpD5	-	-	-	-	-	-	-	-	-	+	-	-	-		PPP1CA			PRO	N
PpD6	104211	CG8822	PpD6	-	-	-	-	-	-	-	-	-	+	-	-	-		PPP1CB			PRO	N
PpN58A	102060	CG3245	PpN58A	-	-	-	-	-	-	-	-	-	+	-	-	-	wt	PPP1CB			PRO	N
PpV	101997	CG12217	PpV	+												-	S-P	PPP6C	Cell cycle (S cultured cells)	Chi et al., 2018	PRO	Y
PpY-55A	102021	CG10930	PpY-55A	-	+												wt	PPP1CB			PRO	N
rdgC	35105	CG44746	rdgC	-	-	-	-	-	-	-	-	-	-	-	-	-		PPEF1	Phototransduction	Steele and O'Tousa 1990	PRO	N
Pp2A-29B	49672	CG17291	Pp2A-29B	+			-									-	S-P(s)	PPP2R1A	protein phosphatase type 2A complex	Gaudet et al., 2011	PRO	Y
wdb	101406	CG5643	wdb	-	-	+	-	-	-	-	-	-	-	-	+	-		PPP2R5E	protein phosphatase type 2A complex	Gaudet et al., 2011	PRO	Y
wrd	7901-R2	CG7913	wrd	-	-	-	-	-	-	-	-	-	-	-	-	-		PPP2R5C	protein phosphatase type 2A complex	Gaudet et al., 2011	PRO	Y
tws	104167	CG6235	tws	-	-	+ (s)	-									-		PPP2R2D	protein phosphatase type 2A complex	Gaudet et al., 2011	PRO	Y
CG4733	107621	CG4733	CG4733	-	-	-	-	-	-	-	-	-	-	-	-	-		PPP2R3B	protein phosphatase type 2A complex	Gaudet et al., 2011	CGh	N
PPP4R2r	105399	CG2890	PPP4R2r	+													S	PPP4R2	Protein phosphatase 4 complex	Gaudet et al., 2011	PRO	Y
UNCLASSIFIED PROTEIN SERINE/THREONINE PHOSPHATASES
Pgam5	110219	CG14816	Pgam5	-	-	-	-	-	-	-	-	-	+	-	-	-		PGAM5	positive regulation of mitochondrial fission	Imai et al., 2010	PRO	Y
Pgam5-2	105184	CG15874	Pgam5-2	-	-	-	-	-	-	-	-	-	+	-	-	-		PGAM5	positive regulation of mitochondrial fission	Imai et al., 2010	PRO	N
Ssu72	104388	CG14216	Ssu72	-	-	+ (w)	-	-	-	+ (w)	-	-	-	-	-	-		SSU72	dephosphorylation of RNA polymerase II C-t	Werner-Allen et al., 2011	RNA	Y
RECEPTOR PROTEIN TYROSINE PHOSPHATASES
CG42327	-	CG42327	CG42327															PTPN5			PRO	Y
IA-2	110595	CG31795	IA-2	-	-	-	-	-	-	-	-	-	-	-	-	-		PTPRN	digestive tract development	Kim et al., 2008	PRO	N
Lar	107996	CG10443	Lar	-	-	-	-	-	-	-	-	-	+	-	-	-	wt	PTPRD	axon guidance	Prakash et al., 2009	PRO	Y
Ptp4E	27232	CG6899	Ptp4E	-	-	+ (s, 29)	-	-	-	-	-	-	-	-	-	-		PTPRB	branching involved in tracheal development	Jeon et al 2008	PRO	Y
Ptp10D	110443	CG1817	Ptp10D	-	-	-	-	-	-	-	-	-	-	-	-	-		PTPRB	branching involved in tracheal development	Jeon and Zinn 2009	SIG	Y
Ptp52F	39175	CG18243	Ptp52F	-	-	-	-	-	-	-	-	-	-	-	-	-		PTPN23	larval midgut cell programmed cell death	Santhanam et al., 2014	PRO	N
Ptp69D	104761	CG10975	Ptp69D	-	-	+	-	-	-	-	-	-	-	-	-	-		PTPRC	Axon guidance	Lee et al., 2013	PRO	Y
Ptp99A	103931	CG11516	Ptp99A	-	-	-	-	-	-	-	-	-	-	-	-	-		PTPRG	NMJ (Axon guidance)	Desai et al., 1996	PRO	Y
PHOSPHATASES - UNCLASSIFIED
CG4161	26401	CG4161	CG4161	-	-	-	-	-	-	-	-	-	-	-	-	-		ARMT1			PRO	N
CG5556	-	CG5556	CG5556															PUDP			CGh	N
CG5561	108490	CG5561	CG5561	-	-	-	-	-	-	-	-	-	+	-	-	-		PUDP			PRO	N
CG5565	100396	CG5565	CG5565	-	-	-	-	-	-	-	-	-	+	-	-	-		PUDP			CGh	N
CG11050	107837	CG11050	CG11050	-	-	-	-	-	-	-	-	-	-	-	-	-		HDDC2			MET	Y
CG11474	108555	CG11474	CG11474	-	-	-	-	-	-	-	-	-	-	-	-	-		ARMT1			PRO	Y
CG11475	100087	CG11475	CG11475	-	-	-	-	-	-	-	-	-	+	-	-	-		ARMT1			DNA	Y
CG13604	107208	CG13604	Epp	-	-	-	-	-	-	-	-	-	-	-	-	-		UBASH3B			PRO	Y
CG15385	110458	CG15385	CG15385	-	-	-	-	-	-	-	-	-	-	-	-	-		PXYLP1			MET	Y
CG31717	105379	CG31717	CG31717	-	-	-	-	-	-	-	-	-	-	-	-	-		PLPP6-7			MET	Y
CG31924	102100	CG31924	CG31924	-	-	-	-	-	-	-	-	-	-	-	-	-		PUDP			CGh	N
CG34183	-	CG34183	CG34183			-	-											RPAP2			RNA	Y
cu	109759	CG31299	cu	-	-	-	-	-	-	-	-	-	+	-	-	-			locomotor rhythm	﻿Nagoshi et al., 2010	RNA	Y
Gs1l	108244	CG15441	Gs1l	-	-	-	-	-	-	-	-	-	-	-	-	-			wound healing	Campos et al., 2010	CGh	Y
PROTEIN HISTIDINE PHOSPHATASES
CG18662	101973	CG18662	CG18662	-	-	-	-	-	-	-	-	-	+	-	-	-		PHPT1			PRO	N
janA	101392	CG7933	janA	-	-	-	-	-	-	-	-	-	+	-	-	-			sex differentiation	Yanicostas et al., 1989	PRO	Y
janB	103516	CG7931	janB	-	-	-	-	-	-	-	-	-	+	-	-	-			sex differentiation	Yanicostas et al., 1989	PRO	N
ocn	12920	CG7929	ocn	-	-	-	-	-	-	-	-	-	-	-	-	-					PRO	N
