# Supplementary material for: Functional requirements of protein kinases and phosphatases in the development of the Drosophila melanogaster wing
Source: G3 (Bethesda). 2021 Oct 2;11(12):jkab348. doi: 10.1093/g3journal/jkab348 (PMC8664455; doi:10.1093/g3journal/jkab348)
Supplement: jkab348_Supplementary_Data [file jkab348_supplementary_data.zip › GENETICS-G3-2021-402588-s11.xlsx]

## Sheet: ERK
KINASES
CG no.	Name	Family	Sal > GFP	Sal> λtop	Sal> EGFR-i	Sal> rollSem	Sal> roll-i
CG12066	Pka-C2	AGC	+	=	=	=	=
CG17342	Lk6	AGC	+	=	=	=	=
CG17998	Gprk2	AGC	+	=	=	=	=
CG1954	Pkc98E	AGC	+	=	=	=	=
CG3324	Pkg21D	AGC	+	=	=	=	=
CG42349	Pkcdelta	AGC	+	=	=	=	=
CG4839	CG4839	AGC	+	=	=	=	=
CG6297	JIL-1	AGC	+	=	=	=	=
CG6518	inaC	AGC	+	=	=	=	=
CG6622	Pkc53E	AGC	+	=	=	=	=
CG17596	S6kII	AGC	+	=	=	=	=
CG7125	PKD	AGC	+	=	=	=	=
CG42783	aPKC	AGC	+	=	=	=	=
CG10033	for	AGC	+	=	=	=	=
CG8637	trc	AGC	+	=	=	=	=
CG12069	CG12069	AGC	+	=	=	=	=
CG6498	dop	AGC	+	=	=	=	=
CG7001	Pk17E	AGC	+	=	=	=	=
CG6551	fu	AGC	+	=	=	=	=
CG2049	Pkn	AGC	+	=	=	=	=
CG4012	gek	AGC	+	=	=	=	=
CG10539	S6k	AGC	+	=	=	=	=
CG9774	Rok	AGC	ED	=	=	=	=
CG1210	Pdk1	AGC	S	=	E	=	=
CG4379	Pka-C1	AGC	P	E	R	E	=
CG4006	Akt1	AGC	S(w)	R	E	=	E
CG12072	wts	AGC	V+/Bs	E	R	E	R
CG8808	Pdk	Atypical	-	=	-	=	=
CG3172	twf	Atypical	+	=	=	=	=
CG40494	RhoGAP1A	Atypical	+	=	=	=	=
CG1495	CaMKI	CAMK	+	=	=	=	=
CG17216	KP78b	CAMK	+	=	=	=	=
CG18069	CaMKII	CAMK	+	=	=	=	=
CG3086	MAPk-Ak2	CAMK	+	=	=	=	=
CG32019	bt	CAMK	+	=	=	=	=
CG33519	Unc-89	CAMK	+	=	=	=	=
CG8201	par-1	CAMK	+	=	=	=	=
CG4629	CG4629	CAMK	+	=	=	=	=
CG8485	CG8485	CAMK	+	=	=	=	=
CG10177	CG10177	CAMK	+	=	=	=	=
CG6703	CASK	CAMK	+	=	=	=	=
CG43143	CG43143	CAMK	+	=	=	=	=
CG6715	KP78a	CAMK	+	=	=	=	=
CG17698	CAMKIIB	CAMK	+	=	=	=	=
CG1830	PhKgamma	CAMK	+	=	=	=	=
CG10895	lok	CAMK	+	=	=	=	=
CG6114	sff	CAMK	+	=	=	=	=
CG3051	AMPKalpha	CAMK	+	=	=	=	=
CG42347	sqa	CAMK	+	=	=	=	=
CG42856	Sik3	CAMK	V+(w)	=	=	E	=
CG32666	Drak	CAMK	S-P(s)/Bs	E	=	E	=
CG4290	Sik2	CAMK	+	=	R	E	=
CG11533	Asator	CKI	+	=	=	=	=
CG2048	dco	CKI	+	=	=	=	=
CG7094	CG7094	CKI	+	=	=	=	=
CG9962	CG9962	CKI	+	=	=	=	=
CG12147	CG12147	CKI	+	=	=	=	=
CG2577	CG2577	CKI	+	=	=	=	=
CG6963	gish	CKI	S(w)	=	=	=	=
CG2028	CkIalpha	CKI	LP	LP	LP	LP	LP
CG1362	cdc2rk	CMGC	+	=	=	=	=
CG32703	Erk7	CMGC	+	=	=	=	=
CG6800	CG6800	CMGC	+	=	=	=	=
CG8203	Cdk5	CMGC	+	=	=	=	=
CG5475	p38a	CMGC	+	=	=	=	=
CG5680	bsk	CMGC	+	=	=	=	=
CG42320	Doa	CMGC	+	=	=	=	=
CG4268	Pitslre	CMGC	+	=	=	=	=
CG5072	Cdk4	CMGC	+	=	=	=	=
CG7393	p38b	CMGC	+	=	=	=	=
CG5182	Pk34A	CMGC	+	=	=	=	=
CG10579	Eip63E	CMGC	+	=	=	=	=
CG31003	gskt	CMGC	+	=	=	=	=
CG42366	CG42366	CMGC	+	=	=	=	=
CG7497	CG7497	CMGC	+	=	=	=	=
CG10498	Cdk2	CMGC	S-P	=	=	=	=
CG5363	Cdk1	CMGC	S(s)	=	=	=	=
CG5179	Cdk9	CMGC	S-P(s)/Bs	=	=	=	=
CG3319	Cdk7	CMGC	S(w)	=	=	=	=
CG7892	nmo	CMGC	+	=	=	E	=
CG10572	Cdk8	CMGC	+	=	R	=	=
CG12559	rl	CMGC	V-/S	R	E	R	E
CG2621	sgg	CMGC	S(w)	E	R	E	R
CG2201	CG2201	Lipid Kinases (CholineK)	+	=	=	=	=
CG3525	eas	Lipid Kinases (CholineK)	+	=	=	=	=
CG32485	CG32485	Lipid Kinases (DAGK)	+	=	=	=	=
CG34361	Dgk	Lipid Kinases (DAGK)	+	=	=	=	=
CG42667	rdgA	Lipid Kinases (DAGK)	+	=	=	=	=
CG1747	Sk1	Lipid Kinases (DAGK)	+	=	=	=	=
CG34384	CG34384	Lipid Kinases (DAGK)	+	=	=	=	=
CG8657	Dgkε	Lipid Kinases (DAGK)	+	=	=	=	=
CG31140	CG31140	Lipid Kinases (DAGK)	+	=	=	=	=
CG11621	Pi3K68D	Lipid Kinases (PI3K)	+	=	=	=	=
CG4141	Pi3K92E	Lipid Kinases (PI3K)	+	R	E	=	E
CG6535	tefu	Lipid Kinases (PI3RK)	+	=	=	=	=
CG5092	Tor	Lipid Kinases (PI3RK)	+	=	=	=	=
CG4252	mei-41	Lipid Kinases (PI3RK)	+	=	=	=	=
CG32743	nonC	Lipid Kinases (PI3RK)	+	R	E	=	=
CG7004	fwd	Lipid Kinases (PI4K)	+	=	=	=	=
CG10260	PI4KIIIalpha	Lipid Kinases (PI4K)	+	=	=	=	=
CG3682	PIP5K59B	Lipid Kinases (PIP5K)	+	=	=	=	=
CG9985	sktl	Lipid Kinases (PIP5K)	+	=	=	=	=
CG6355	fab1	Lipid Kinases (PIP5K)	+	=	=	=	=
CG1098	Madm	Not determined	+	=	=	=	=
CG4041	CG4041	Not determined	+	=	=	=	=
CG10967	Atg1	OPK	+	=	=	=	=
CG14305	CG14305	OPK	+	=	=	=	=
CG1609	Gcn2	OPK	+	=	=	=	=
CG18492	Tak1	OPK	+	=	=	=	=
CG2615	ik2	OPK	+	=	=	=	=
CG3105	Pask	OPK	+	=	=	=	=
CG32417	Myt1	OPK	+	=	=	=	=
CG4201	ird5	OPK	+	=	=	=	=
CG4488	Wee1	OPK	+	=	=	=	=
CG4551	Dyrk2	OPK	+	=	=	=	=
CG6027	cdi	OPK	+	=	=	=	=
CG7643	ald	OPK	+	=	=	=	=
CG8179	CG43729	OPK	+	=	=	=	=
CG8565	CG8565	OPK	+	=	=	=	=
CG9222	CG9222	OPK	+	=	=	=	=
CG9374	lkb1	OPK	+	=	=	=	=
CG10637	Nak	OPK	+	=	=	=	=
CG13591	Ssl	OPK	+	=	=	=	=
CG4583	Ire1	OPK	+	=	=	=	=
CG11489	srpk79D	OPK	+	=	=	=	=
CG7028	CG7028	OPK	+	=	=	=	=
CG8914	CkIIbeta2	OPK	+	=	=	=	=
CG14030	Bub1	OPK	+	=	=	=	=
CG11221	CG11221	OPK	+	=	=	=	=
CG2272	slpr	OPK	+	=	=	=	=
CG7838	BubR1	OPK	+	=	=	=	=
CG10776	wit	OPK	+	=	=	=	=
CG17161	grp	OPK	+	=	=	=	=
CG5974	pll	OPK	+	=	=	=	=
CG8789	wnd	OPK	+	=	=	=	=
CG8866	CG8866	OPK	+	=	=	=	=
CG3068	aur	OPK	+	=	=	=	=
CG6386	ball	OPK	+	=	=	=	=
CG4803	Takl2	OPK	+	=	=	=	=
CG42273	mnb	OPK	S	=	=	=	=
CG34412	tlk	OPK	S/V+(N)	=	=	=	=
CG6620	aurB	OPK	S(s)	=	=	=	=
CG12306	polo	OPK	S(s) / CD	=	=	=	=
CG2087	PEK	OPK	S(w)	=	=	=	=
CG1227	CG1227	OPK	S(w)/V+(w)	=	=	=	=
CG1848	LIMK1	OPK	+	=	E	=	=
CG1891	sax	OPK	S(w)/V±(w)	=	E	=	=
CG17090	hipk	OPK	+	=	R	=	=
CG7904	put	OPK	S/ V+	=	=	E	=
CG14026	tkv	OPK	V+/S	E	=	E	=
CG2899	ksr	OPK	+	R	=	R	=
CG8224	babo	OPK	+	R	E	=	E
CG17520	CkIIalpha	OPK	S/V+	=	R	E	E
CG2845	phl	OPK	V-	R	E	R	E
CG7186	SAK	OPK	+	=	R	E	R
CG8878	CG8878	OPK	+	=	R	E	R
CG15224	CkIIbeta	OPK	S-P/Bs	E	R	E	R
CG1107	aux	OPK	V+(N)/Bs	E	R	E	R
CG10244	Cad96Ca	PTK	+	=	=	=	=
CG1389	tor	PTK	+	=	=	=	=
CG1511	Eph	PTK	+	=	=	=	=
CG18247	shark	PTK	+	=	=	=	=
CG33531	Ddr	PTK	+	=	=	=	=
CG4007	Nrk	PTK	+	=	=	=	=
CG4032	Abl	PTK	+	=	=	=	=
CG7223	htl	PTK	+	=	=	=	=
CG8049	Btk29A	PTK	+	=	=	=	=
CG8250	Alk	PTK	+	=	=	=	=
CG8874	FER	PTK	+	=	=	=	=
CG8967	otk	PTK	+	=	=	=	=
CG3277	CG3277	PTK	+	=	=	=	=
CG17559	dnt	PTK	+	=	=	=	=
CG4926	Ror	PTK	+	=	=	=	=
CG8222	Pvr	PTK	+	=	=	=	=
CG18085	sev	PTK	+	=	=	=	=
CG7525	Tie	PTK	+	=	=	=	=
CG14396	Ret	PTK	+	=	=	=	=
CG17348	drl	PTK	+	=	=	=	=
CG10023	Fak	PTK	+	=	=	=	=
CG3915	Drl-2	PTK	+	=	=	=	=
CG32134	btl	PTK	+	=	=	=	=
CG7524	Src64B	PTK	+	=	=	=	=
CG10079	Egfr	PTK	V-/S	R	=	=	=
CG18402	InR	PTK	S	=	E	=	=
CG14992	Ack	PTK	+	E	=	E	=
CG7873	Src42A	PTK	+	R	E	R	=
CG1594	hop	PTK	+	=	R	E	R
CG42317	Csk	PTK	S(w)	E	R	E	R
CG4353	hep	STE	S(s)	-	-	-	-
CG10951	niki	STE	+	=	=	=	=
CG12244	lic	STE	+	=	=	=	=
CG9738	Mkk4	STE	+	=	=	=	=
CG5125	ninaC	STE	+	=	=	=	=
CG17256	Nek2	STE	+	=	=	=	=
CG7097	hppy	STE	+	=	=	=	=
CG10295	Pak	STE	+	=	=	=	=
CG7717	Mekk1	STE	+	=	=	=	=
CG32742	Cdc7	STE	+	=	=	=	=
CG16973	msn	STE	+	=	=	=	=
CG7693	fray	STE	+	=	=	=	=
CG4527	slik	STE	+	=	=	=	=
CG5169	GckIII	STE	+	=	=	=	=
CG4720	Pk92B	STE	+	=	=	=	=
CG18582	mbt	STE	+	=	=	=	=
CG5790	CG5790	STE	+	=	=	=	=
CG11228	hpo	STE	S/V+(N)	=	=	=	=
CG14895	Pak3	STE	+	=	R	=	=
CG15793	Dsor1	STE	S(s)	R	E	R	E
CG14217	Tao	STE	S	E	R	E	R
PHOSPHATASES
CG no.	Name	Family	Sal > GFP	Sal> λtop	Sal> EGFR-i	Sal> rollSem	Sal> roll-i
CG7134	cdc14	DSP	-	-	-	-	-
CG10443	Lar	PTP	+	=	=	=	R
CG4993	PRL-1	DSP	+	=	=	=	=
CG3530	CG3530	DSP	+	=	=	=	=
CG3632	CG3632	DSP	+	=	=	=	=
CG4965	twe	DSP	+	=	=	=	=
CG7378	CG7378	DSP	+	=	=	=	=
CG7850	puc	DSP	+	=	=	=	=
CG9115	mtm	DSP	+	=	=	=	=
CG15528	CG15528	DSP	+	=	=	=	=
CG10089	CG10089	DSP	+	=	=	=	=
CG14211	MKP-4	DSP	+	=	=	=	=
CG10371	Plip	DSP	+	=	=	=	=
CG1395	stg	DSP	S /CD	=	=	=	=
CG1810	mRNA-cap	DSP	S	=	=	=	=
CG6238	ssh	DSP	+	=	=	=	=
CG17027	CG17027	IMP	+	=	=	=	=
CG17028	CG17028	IMP	+	=	=	=	=
CG17029	CG17029	IMP	+	=	=	=	=
CG9389	CG9389	IMP	+	=	=	=	=
CG9391	CG9391	IMP	+	=	=	=	=
CG10426	CG10426	IPP	+	=	=	=	=
CG3573	Ocrl	IPP	+	=	=	=	=
CG42283	5PtaseI	IPP	+	=	=	=	=
CG6562	Synj	IPP	+	=	=	=	=
CG6805	CG6805	IPP	+	=	=	=	=
CG9784	CG9784	IPP	+	=	=	=	=
CG14297	CG14297	LMW-PTP	+	=	=	=	=
CG9599	primo-2	LMW-PTP	+	=	=	=	=
CG11425	CG11425	PPAP	+	=	=	=	=
CG11426	CG11426	PPAP	+	=	=	=	=
CG11437	CG11437	PPAP	+	=	=	=	=
CG11440	laza	PPAP	+	=	=	=	=
CG12746	CG12746	PPAP	+	=	=	=	=
CG8804	wun	PPAP	+	=	=	=	=
CG8805	wun2	PPAP	+	=	=	=	=
CG12169	Ppm1	PPM	+	=	=	=	=
CG17746	CG17746	PPM	+	=	=	=	=
CG6036	CG6036	PPM	+	=	=	=	=
CG7115	CG7115	PPM	+	=	=	=	=
CG12151	Pdp	PPM	+	=	=	=	=
CG17598	CG17598	PPM	+	=	=	=	=
CG2984	Pp2C1	PPM	+	=	=	=	=
CG10417	CG10417	PPM	+	=	=	=	=
CG10376	CG10376	PPM	+	=	=	=	=
CG10493	Phlpp	PPM	+	=	=	=	=
CG10930	PpY-55A	PPP	+	=	=	=	=
CG11597	CG11597	PPP	+	=	=	=	=
CG1455	CanA1	PPP	+	=	=	=	=
CG3245	PpN58A	PPP	+	=	=	=	=
CG4733	CG4733	PPP	+	=	=	=	=
CG5643	wdb	PPP	+	=	=	=	=
CG6571	rdgC	PPP	+	=	=	=	=
CG7913	PP2A-B	PPP	+	=	=	=	=
CG8402	PpD3	PPP	+	=	=	=	=
CG8822	PpD6	PPP	+	=	=	=	=
CG9156	Pp1-13C	PPP	+	=	=	=	=
CG9819	CanA-14F	PPP	+	=	=	=	=
CG9842	Pp2B-14D	PPP	+	=	=	=	=
CG2096	flw	PPP	+	=	=	=	=
CG10138	PpD5	PPP	+	=	=	=	=
CG17291	Pp2A-29B	PPP	S(s)	=	=	=	=
CG6593	Pp1α-96A	PPP	S(s)	=	=	=	=
CG12217	PpV	PPP	+	=	=	=	=
CG1228	Ptpmeg	PTP	+	=	=	=	=
CG7180	CG7180	PTP	+	=	=	=	=
CG9493	Pez	PTP	+	=	=	=	=
CG1817	Ptp10D	PTP	+	=	=	=	=
CG32697	I(1)GO232	PTP	+	=	=	=	=
CG14714	CG42327	PTP	+	=	=	=	=
CG10975	Ptp69D	PTP	S/CD	=	=	=	=
CG11516	Ptp99A	PTP	+	=	=	=	=
CG14226	dome	PTP	+	=	=	=	=
CG6899	Ptp4E	PTP	+	=	=	=	=
CG4355	IA-2	PTP	+	R	=	=	=
CG7109	mts	PPP	S/V-	R	E	=	=
CG17026	CG17026	IMP	+	=		=	=
CG14080	Mkp3	DSP	+	=	=	E	=
CG9311	mop	PTP	S/V+(N)/V-	=	=	E	=
CG6235	tws	PPP	Bs(w)	R	E	R	=
CG5650	Pp1-87B	PPP	F	F	E	=	E
CG13197	CG13197	DSP	+	=	=	=	R
CG32505	Pp4-19C	PPP	S(w)	R	=	=	R
CG3954	csw	PTP	+	R	=	=	R
CG1906	alph	PPM	+	=	=	E	R
CG2890	PPP4R2r	PPP	+	R	=	E	R
CG5671	Pten	DSP	S	=	R	E	R
CG9181	Ptp61F	PTP	+	=	R	E	R
