# Supplementary material for: Functional requirements of protein kinases and phosphatases in the development of the Drosophila melanogaster wing
Source: G3 (Bethesda). 2021 Oct 2;11(12):jkab348. doi: 10.1093/g3journal/jkab348 (PMC8664455; doi:10.1093/g3journal/jkab348)
Supplement: jkab348_Supplementary_Data [file jkab348_supplementary_data.zip › GENETICS-G3-2021-402588-s12.xlsx]

## Sheet: Hoja2
Family	CG number	Name	H. Ortholog	Transformant	φ	f(x)	Ref.	GO
KINASES
CHK	CG13369	CG13369	RBKS	100747	EPL	-	-	MET
	CG3400	Pfrx	PFKFB3	25959	S/V-	-	-	MET
IPK	CG45017	IP3K2	ITPKA-C	19159	EPL/nec // S-P	Inositol hexakisphosphate substrate	Dean et al., 2015	SIG
LK	CG10260	PI4KIIIα	PI4KA	105614	S	SHW signalling	Yan et al., 2011	CYT
	CG2929	Pi4KIIalpha	PI4K2A	110687	V-(acv)	1-phosphatidylinositol 4 substrate	Burgess et al., 2012	PTR
	CG31140	CG31140	DGKQ	101347	WA(s)	-	-	MET
	CG3682	PIP5K59B	PIP5K1A	108104	L	1-phosphatidylinositol-4-phosphate 5 substrate	﻿Khuong et al., 2010	SIG
	CG4141	Pi3K92E	PI3K92E	107390	S(s)	Insulin signalling	Weinkove et al., 1999	SIG
	CG6355	fab1	PIKFYVE	27591	S(s)/WM	Secretory/endocytic pathway	Rusten et al., 2006	PTR
	CG8657	Dgkepsilon	DGKE	4659	S(s)	Diacylglycerol kinase activity	Frolov et al., 2001	MET
	CG9985	sktl	PIP5K 57B6	101624	L // S-P(s)	A/B cell polarity	Claret et al. 2014	CYT
NUBCK	CG11811	CG11811	GUK1	110740	LPL/S/WD	Guanylate kinase activity	Gaudet et al., 2011	MET
	CG1725	dlg1	DLG1-4	109274	S/WD	Polarity of larval imaginal cells	Bunker et al., 2015	CA
	CG3140	Ak2	AK2	107326	EPL/nec	Adenylate kinase activity	Gaudet et al., 2011	MET
	CG32717	sdt	MPP5	100685	WD	Zonula adherens assembly	Nam and Choi, 2003	CA
	CG5757	CG5757	DTYMK	110460	nW // wt	Nucleoside diphosphate kinase activity	Gaudet et al., 2011	MET
	CG5970	cbc	CLP1	100686	LL/EPL	Polynucleotide 5'-hydroxyl-kinase activity	Gaudet et al., 2011	RNA
	CG6364	Uck	UCK2	108949	nW	Nucleoside kinase activity	FlyBase Curators, 2004	MET
	CG6612	Ak3	AK3	110382	EPL/nec	Adenylate kinase activity	Gaudet et al., 2011	MET
	CG9541	CG9541	AK5	102912	WA	Cytidylate kinase activity	Gaudet et al., 2011	MET
OK	CG10702	CG10702	INSRR	100842	S(w)	Receptor tyrosine kinase activity	Gaudet et al., 2011	CA
	CG12016	CG12016	NMRK1	103613	S/WF(s)	Ribosylnicotinamide kinase activity	Gaudet et al., 2011	MET
	CG1939	Dpck	DCAKD	100276	EPL	Dephospho-CoA kinase activity	Gaudet et al., 2011	MET
	CG3525	eas	ETNK1/2	103784	S/WA/WM	Mushroom body development	Pascual et al., 2005	MET
	CG5025	Sps2	SEPHS1-2	105268	WF(s)/ds/S	Selenide, water dikinase activity	Gaudet et al., 2011	MET
	CG8363	Papss	PAPSS1	110544	EPL/nec/nW	Adenylylsulfate kinase activity	Gaudet et al., 2011	MET
• PROTEIN KINASES
AGC	CG10033	for	FOR/PKG	108293	S/WA	Feeding behavior	Allen et al., 2017	PRO
	CG10539	S6k	S6K	10539-R3	S(w)	Energy homeostasis	Allen et al., 2017	SIG
	CG12069	CG12069	PRK	23719	WA(s)	-	-	PRO
	CG12072	wts	WARTS	9928	L // S(L)	SHW	Justice et al., 1995	SIG
	CG1210	Pdk1	PDK1	18736	S(s)/F	Insulin	Cho et al., 2001	SIG
	CG17998	Gprk2	GPRK2	101463	S-P(w)	Hh	Molnar et al., 2007	SIG
	CG2049	Pkn	PKN1/3	108870	V+/S/CD	Rho effector	Betson and Settleman 2007	CYT
	CG4006	Akt1	AKT	103703	S(s)	Insulin	Scanga et al., 2000	SIG
	CG4012	gek	GEK	4012R2	S(L)	Actin	Luo et al., 1997	CYT
	CG42783	aPKC	PRKCI/PRKCZ	105624	nW // S-P(s)	A/B cell polarity	Kaplan et al., 2011	CA
	CG4379	Pka-C1	PKA Cl	101524	S-P	Hh/MAPK	Ohlmeyer and Kalderon 1998	SIG
	CG6498	dop	MAST	35100	WA(s)/V+	Tubulin	Hain et al., 2014	CYT
	CG8637	trc	NDR	107923	S/V+/WA	Actin	Geng et al., 2000	CYT
	CG9774	Rok	ROCK1	104675	S/CD/WD	Actin	Mizuno et al., 1999	CYT
A-PK	CG11859	RIOK2	RIOK2	109296	LL/EPL/nec	Positive effect on glial cell proliferation	Read et al., 2013	PRO
	CG17603	Taf1	TAF1	106119	LL/EPL	Regulation of RNA polymerase II	Gaudet et al., 2011	DNA
	CG3008	CG3008	103828	RIOK3	S-P	Maturation of SSU-rRNA	Gaudet et al., 2011	RNA
	CG32743	nonC	SMG1	41990	S	NMD pathway	Long et al,. 2010	RNA
	CG33554	Nipped-A	TRRAP	52486	S-P(s)/CD	Histone acetylation	Gause et al., 2006	DNA
	CG3608	Adck	ADCK1	BL42841	WF/WD	-	-	MET
	CG4252	mei-41	MEI41/FRP1	103624	V+(w)	Cell cycle (DNA checkpoint)	﻿Brodsky et al., 2000	DNA
	CG5092	Tor	MTOR	5092-R2	S(s)	Insulin/TOR pathway	Hennig et al., 2006	SIG
	CG5206	bon	TRIM24	101737	WM	chromatin organization	Beckstead et al., 2005	PRO
	CG8808	Pdk	PDK	106641	S(w)	glucose homeostasis	Gaudet et al., 2011	MET
CAMK	CG10177	CG10177	-	107848	S/WA/V+	Secretory/endocytic pathway	Zacharogianni et al., 2011	PTR
	CG10895	lok	LOKI/CHK2	110342	WA(s)/V+/S	DNA damage checkpoint	Xu et al., 2001	DNA
	CG14305	CG14305	TSSK1B	107848	S(w)	-	-	PRO
	CG1830	PhKgamma	PHKG1/2	110638	WA(s)	-	-	PRO
	CG3051	AMPKalpha	SNF1A	106200	WF/S(s)/WA/+	Metabolism	Lee et al., 2007	SIG
	CG32666	Drak	DRAK1/2	107263	nW//S-P(s)	Actin	Neubueser and Hipfner 2010	CYT
	CG33519	Unc-89	SPEG	106267	V(+)/WA	Muscle	﻿Schnorrer et al., 2010	CYT
	CG42347	sqa	MYLK1/2/3	101640	V+(w)/WA	Actin	Tang et al., 2010	CYT
	CG42856	Sik3	SIK1/2/3	39864	V+/WA	Insulin	Choi et al., 2015	MET
	CG4290	Sik2	SIK2	103739	PL // wt	Energy homeostasis	Choi et al. 2011	PRO
	CG43143	Nuak1	NUAK1	45401	S/WM	Autophagy	Brooks et al., 2020	MET
	CG4629	CG4629	NIM1K	26574	WA	Glucose starvation	Gaudet et al., 2011	MET
	CG5408	trbl	TRIB2	106774	WA(s)	Insulin signalling	Das et al., 2014	MET
	CG6703	CASK	CAKI	34184	S/WA	NMJ	Sun et al., 2009	PRO
	CG6715	KP78a	MARK1-3	26722	S/WA(s)/V+	-	-	CYT
	CG7125	PKD	PRKD	106255	L // S(s)/CD	Actin	Maier et al., 2006	CYT
	CG8485	CG8485	SNRK	35940	S	-	-	PRO
CKI	CG2028	CkIα	CKIα	110768	L/nW // S(s)/WA(s)	Hh/Wnt/SWH	Lum et al. 2003	SIG
	CG2577	CG2577	CSNK1A1	105471	PL/S(s)/WA // S-P	-	-	PRO
	CG6386	ball	VRK1	108630	S-P(s)/CD	Histone phosphorylation	Aihara et al., 2004	DNA
	CG6963	gish	CKIγ	26003	S/CD	Vesicle trafficking	Gaut et al., 2012	PTR
	CG8878	CG8878	-	100985	S-P(s)	EGFR/MAPK	Ashton-Beaucage et al., 2014	SIG
CMGC	CG10498	Cdk2	CDK2/CDC2c	104959	L/nW // S-P(s)/WA	Cell cycle	Chen et al., 2003	DIV
	CG10572	Cdk8	CDK8	107187	S/V+(w)	G1/S	Leclerc et al., 1996	DIV
	CG11489	srpk79D	SRPK1-3	47544	WA	NMJ	Jonhson et al., 2009	PRO
	CG12559	rl	ERK1A	109108	L // V-(s)/S(s)	Ras/MAPK	Brunner et al., 1994	SIG
	CG17090	Hipk	HIPK1	108254	S(s)/WM	Positive regulation of Wnt signaling	﻿Lee et al., 2009	SIG
	CG17520	CkIIα	CSNK2A1	BL31645	S-P(s)	Hh	Jia et al., 2010	SIG
	CG2621	sgg	GSK3β	101538	L // WA/Q+/V+	Wnt	Peifer et al., 1994	SIG
	CG31003	gskt	GSK3β	25641	S-P/WA	Male gamete generation	Kalamegham et al., 2007	PRO
	CG3319	Cdk7	CDK7	103413	S	Cell cycle	Larochelle et al., 1998	DIV
	CG42273	mnb	MNB	28628	S/V-	SHW/FoxO	Tejedor et al., 1995	SIG
	CG42320	Doa	CLK2	19066	L // S-P	Autophagy	Tang et al., 2018	MET
	CG42366	CG42366	ICK/MAK	108102	S(s)/WA(s)/V+	-	-	PRO
	CG4268	Pitslre	CDK11B	107303	EPL/nec // wt	Positive regulation of Toll signaling	Kanoh et al., 2015	SIG
	CG5072	Cdk4	CDK4/6	40576	S/CD	JAK/STAT / TOR	Kim et al., 2017	DIV
	CG5179	Cdk9	CDK9	103561	L // S-P(s)/CD/WA	Histone methylation	Eissenberg et al., 2007	DIV
	CG5363	Cdk1	CDK1/CDC2	106130	L // S-P(s)/CD/WA	Cell cycle	Stern et al., 1993	DIV
	CG7028	CG7028	PRP4	107042	PL/nW // S-P(s)	Splicing	Herold et al., 2009	RNA
	CG7393	p38b	MAPK14	108099	WA(s) (29º)	MAPK cascade	Han et al., 1998	IMM
	CG7597	Cdk12	CDK12/13	BL34838	S-P(s)	Transcription	Bartkowiak et al., 2010	DNA
	CG7892	nmo	NEMO/NLK	104885	V+(s)/WA(s)/S	Wg/Dpp	Zeng and Verheyen 2004	SIG
O-PK	CG1098	Madm	NRBP1	101758	S(s)	Cell growth & proliferation	Gluderer et al., 2010	PTR
	CG1107	aux	GAK	16182	L // S-P/WA	Clathrin	Hagedorn et al., 2006	PTR
	CG11221	meng	SBK1	42947	S/WF	Memory	Lee et al., 2018	PRO
	CG1227	CG1227	MPSK/PSK	105610	L // S-P	-	-	PRO
	CG12306	polo	POLO/PLK1	20177	L/nW // S-P(s)/CD	Cell cycle	Carmena et al., 1998	DIV
	CG14030	Bub1	BUB1	101096	S/WA/WM	Cell cycle	Logarinho et al., 2004	DIV
	CG2087	PEK	EIF2AK3	16427	V+/WA(s)	-	-	PRO
	CG3068	aur	AURORA	108446	S-P(s)	Cell cycle	Glover et al., 1995	DIV
	CG32417	Myt1	MYT1	105157	WA	Cell cycle	Price et al.,2002	DIV
	CG32742	Cdc7	CDC7	40715	S	Cell cycle	Stephenson et al., 2015	DNA
	CG34412	tlk	TLK1	46426	L // S(s)/V+	Cell cycle	Carrera et al., 2003	DIV
	CG5790	CG5790	CDC7	45044	S/V+	Cell cycle	Stephenson et al., 2015	DNA
	CG6551	fu	FUSED	6551R3	S-P	Hh/Dpp	Robbins et al., 1997	SIG
	CG6620	aurB	AURKA/B/C	104051	S-P(s)/CD	Cell cycle	Giet et al., 2001	DIV
	CG7177	Wnk	WNK1	106928	S(s)	Wing disc development	Serysheva et al., 2013	PRO
	CG7838	BubR1	BUB1	26109	S/V+/CD	Cell cycle	Logarinho et al., 2004	DIV
	CG9746	Vps15	PIK3R4	BL34092	V+	Autophagy	Lindmo et al., 2008	SIG
STE	CG10295	Pak	PAK2	12553	WA	AJ	Harden et al., 1996	CYT
	CG11228	hpo	MST2	104169	L // S(L)/WF	SHW	Udan et al., 2003	SIG
	CG14217	Tao	TAO1	17432	WF/V+ // S(L,w)/V+	SHW	Poon et al., 2011	SIG
	CG14895	Pak3	PAK3	107260	S(L)	Cytoskeleton actin// MAPK	Mentzel and Raabe 2005	CYT
	CG15793	Dsor1	SOR	40026	nW // S(s)/V-	EGFR/MAPK	Tsuda et al., 1993	SIG
	CG16973	msn	NIK	101517	S/WA/V+(w)/CD	JNK	Su et al., 1998	SIG
	CG18582	mbt	STE20	109880	S(w)/WA	AJ	Menzel et al., 2008	CA
	CG4527	slik	SLK	43784	S	Cell cycle	Hipfner and Cohen 2003	DIV
	CG5169	GckIII	STLK3	49558	S/V+(w)/CD	SJ	Song et al., 2013	PRO
	CG7693	fray	STK39	106919	S/WA	Ion homeostasis	Li et al., 2019	PRO
	CG7717	Mekk1	MAP3K4	110339	S	JNK	Inoue et al., 2001	SIG
	CG9738	Mkk4	SEK1/MKK4	9738-R1	S	JNK	Han et al., 1998	SIG
TKL	CG10776	wit	TGFBR2	42244	WA(s)	BMP	Zheng et al., 2003	SIG
	CG14026	tkv	BMPR1	862	S-P(s)	Dpp	Penton et al., 1994	SIG
	CG1891	sax	ACVR1	1891-R3	V±/S	Dpp	Nellen et al., 1994	SIG
	CG2272	slpr	MAP3K9/10/11	106449	S/V+/WA	JNK	Stronach and Perrimon 2002	SIG
	CG2845	phl	RAF	CG4803	S(s)/V-	EGFR/MAPK	Douziech et al., 2006	SIG
	CG2899	ksr	KSR	110621	S(s)/V-	EGFR/MAPK	Douziech et al., 2006	SIG
	CG31421	Takl1	MAP3K7	BL55903	S	JNK	Wong et al., 2013	SIG
	CG4803	Takl2	MAP3K7	104701	V+/WA/S/N	-	-	PRO
	CG7904	put	TGFBR2	7904-R2	S-P(s)	Dpp	Ruberte et al., 1995	SIG
	CG8224	babo	TGFBR1	106092	WF(s) // S	TGFβ	Brummel et al., 1999	SIG
TKL	CG10079	Egfr	EGFR	10079-R2	nW // S(s)/V-	EGFR/MAPK	Livneh et al., 1985	SIG
	CG14396	Ret	RET	843	WA(s)	Actin	Soba et al., 2015	CA
	CG14992	Ack	TNK2	39857	PL // S/V+(w)/WA	Negative regulation of hippo signaling	Schoenherr et al., 2012	SIG
	CG18085	sev	SEV	107048	S	MAPK	Baslet et al., 1991	SIG
	CG18402	InR	INSULIN RECEPTOR	992	S	Insulin	Yamaguchi et al., 1995	SIG
	CG42317	Csk	CSK	32877	WA(w) // S(L)	SRC/JNK/JAK-STAT	Read et al., 2004	SIG
	CG44128	Src42A	SRC 42A	26019	S(s)/V-	AJ	Shindo et al., 2008	SIG
	CG7524	Src64B	SRC 64B	35252	S(w)	Actin	Djagaeva et al., 2005	SIG
	CG7525	Tie	-	7525-R2	S/V+/WF	Cell survival	Bilak et al., 2014	SIG
	CG8222	Pvr	FLT1	105353	PL/nW //S-P	EGFR/MAPK & TORC1	Tran et al., 2013	SIG
PHOSPHATASES
5´N	CG4827	veil	NT5E	100050	S(w)	5'-nucleotidase activity	﻿Fenckova et al., 2011	MET
AP	CG3292	Alp7	ALPPL2	19989	PL/nec	-	-	MET
	CG5567	CG5567	PGP	106981	WA	-	-	PRO
	CG8105	Alp11	ALPI	104510	WA	-	-	CGh
LP	CG11437	CG11437	PPAP1-2	9452	WA	-	-	MET
	CG11440	laza	PPAP2	42592	S/V+/WA	Phototransduction	Garcia-Murillas et al., 2006	MET
	CG8709	Lpin	LPIN3	107707	WS(dp)/F	Lipid homeostasis		DNA
SP	CG3400	Pfrx	PFKFB	25959	S/V-	-	-	MET
IPP	CG15743	CG15743	IMPAD1	42686	S	-	-	SIG
	CG17029	CG17029	IMPA1/2	49565	WA	Autophagy	Allen et al., 2020	MET
	CG4123	Mipp1	MINPP1	101634	S/V-(cv)/WD	Regulation of filopodium assembly	Cheng and Andrew, 2015	MET
	CG42271	CG42271	INPP4A	100176	WA (s)/V+	-	-	MET
	CG42283	5PtaseI	INPP5A	33768	WA/V+/S	Autophagy	Allen et al., 2020	MET
	CG5671	Pten	PTEN	35731	S(L)	Insulin	Goberdhan et al., 1999	SIG
	CG6562	Synj	SYNJ1/2	46070	V+(w)	Synapsis	Dickman et al., 2005	PTR
	CG9128	Sac1	SACM1L	44376	LPL/nec	Cytoplasmic microtubule organization	Forrest et al., 2013	SIG
	CG9389	CG9389	IMPA1/2	44663	S(w)	Signalling	Gaudet et al., 2011	SIG
	CG9784	CG9784	INPP5K/J	108075	WA	Signalling	Gaudet et al., 2011	SIG
HAD-NPP	CG1814	CG1814	NT5DC3	106195	WA/WD	-	-	DNA
	CG3705	aay	PSPH	110661	WD	-	-	MET
	CG5177	CG5177		103024	LL/EPL/nec	NOT trehalose-phosphatase activity	Yoshida et al., 2016	MET
	CG5567	CG5567	PGP	106981	WA	-	-	PRO
• PROTEIN PHOSPHATASES
HAD-PP	CG12078	CG12078	CTDNEP1	101274	WA	-	-	PRO
	CG12252	Fcp1	CTDP1	106253	PL/nec	Polytene chromosome	Tombácz et al., 2009	DNA
	CG1696	Dd	CTDNEP1	104785	S(L)/V-(L4)	Imaginal disc wing vein specification	Liu et al., 2011	PRO
	CG2713	ttm50	TIMM50	103638	EPL/nec	Mitochondrion organization	Sugiyama et al., 2007	TRA
C-PTP	CG14297	CG14297	ACP1	102071	S/V-(w)/WA	-	-	PRO
	CG32697	Ptpmeg2	PTPN9	104427	EPL/nec	Border follicle cell migration	Chen et al., 2012	PRO
	CG33747	primo-2	ACP1	23081	L/nW // S-P	-	-	PRO
	CG3954	csw	PTPN6, 11	108352	V-/S/WA	EGFR/MAPK	Perkins et al.. 1996	SIG
	CG9181	Ptp61F	PTPN1-2	108888	S(w)	EGFR/MAPK	Tchankouo-Nguetcheu et al., 2014	PRO
	CG9311	mop	PTPN23	104860	S/V+	MAPK/SHW	Gilbert et al., 2011	SIG
DSP	CG10089	CG10089	DUSP15/22	17991	S/V+	-	-	PRO
	CG13197	CG13197	DUSP11	105122	S	-	-	PRO
	CG1395	stg	CDC25	17760	L // S-P(s)	Cell cycle	Edgar and O'Farrell 1990	DIV
	CG14080	Mkp3	DUSP7	23911	V+(w)	EGFR/MAPK	Ruiz-Gómez et al., 2005	SIG
	CG14211	MKP-4	DUSP12	104884	L/nW // S-P	JNK	Sun et al., 2008	SIG
	CG14411	CG14411	MTMR10	109622	S(w)	NOT PTP activity	Hatzihristidis et al., 2015	PRO
	CG1810	mRNA-cap	RNGTT	3798	L // S-P(s)	Hh	Chen et al., 2017	RNA
	CG3530	Mtmr6	MTMR6-8	26217	S(w)	Cell cycle	Chen et al., 2007	DIV
	CG3632	CG3632	MTMR4	110167	WM(s)	Regulation of autophagy	Gaudet et al., 2011	PRO
	CG4965	twe	CDC25A-C	46064	V-	Meiosis	Alphey et al., 1992	DIV
	CG7850	puc	DUSP10	3018	L // S-P	JNK	Martín-Blanco et al., 1998	SIG
PPM	CG17746	CG17746	PPM1A	100178	WF(s)/S	-	-	PRO
	CG2984	Pp2C1	PPM1D	33599	V/WM	-	-	PRO
PPP	CG10930	PpY-55A	PPP1CB	102021	nW // wt	-	-	PRO
	CG12217	PpV	PPP6C	101997	L // S-P	JNK	Chi et al., 2018	PRO
	CG17291	Pp2A-29B	PPP2R1A	49672	L // S-P(s)	Cell cycle	Goshima et al., 2007	PRO
	CG2096	flw	PPP1CB	104677	S/WM	Myosin	Kirchner et al., 2007	PRO
	CG2890	PPP4R2r	PPP4R2	105399	L // S/V+	Cell cycle	Chen et al., 2007	PRO
	CG32505	Pp4-19C	PP4C	25317	nW // S-P(s)	Cell cycle	Helps et al., 1998	PRO
	CG5643	wdb	PP2A/ wdb	101406	S	Cell cycle	Chen et al., 2007	PRO
	CG5650	Pp1-87B	PPP1CA-C	35025	L // S-P	Cell cycle	Cohen 1997	PRO
	CG6235	tws	PPP2R2A-D	34340	S/V-/WA	Cell cycle	Brownlee et al., 2011	PRO
	CG6593	Pp1α-96A	PPP1C A-C	27673	nW // S-P(s)	Wg/Hh	Swarup et al., 2015	PRO
	CG7109	mts	PPP2CA-B	35171	nW // S-P	Wg/Hh/MAPK	Zhang et al., 2009	PRO
	CG8402	PpD3	PPP5C	24309	V+/WA	Cell cycle	Chen et al., 2007	PRO
UN-PPP	CG14216	Ssu72	SSU72	104388	WM(w)S(w)	Regulation RNA polymerase II	Werner-Allen et al., 2011	RNA
R-PTP	CG10975	Ptp69D	PTPRC	27090	S/CD	Axon guidance	Desai et al.. 1997	PRO
	CG6899	Ptp4E	PTPRB	1012	S	Axon guidance	Jeon et al.m 2008	PRO
